# Supplementary material for: Insights into the microbial diversity and structure in a full-scale municipal wastewater treatment plant with particular regard to Archaea
Source: PLoS One. 2021 Apr 26;16(4):e0250514. doi: 10.1371/journal.pone.0250514 (PMC8075261; doi:10.1371/journal.pone.0250514)
Supplement: S1 File — (XLSX) [file pone.0250514.s005.xlsx]

## Sheet: barplot_table_Phylum
Taxonomy	1	2	3	4	5	6	7	8	9	10	Average
Crenarchaeota	0.0349196	0.0359537	0.0845502	0.0792688	0.083221	0.0878313	0.0823213	0.0323977	0.0946904	0.0429384	0.0658092
Euryarchaeota	0.956839	0.955866	0.883702	0.890768	0.8954	0.881856	0.884907	0.960274	0.879989	0.946953	0.913656
Korarchaeota	0.00447125	0.00420126	0.0040657	0.00622634	0.00548881	0.00627168	0.00640827	0.00395678	0.00926842	0.00521664	0.00555752
Nanoarchaeota	0.00026336	0.000303541	0.00124293	0.00156455	0.00114811	0.0015395	0.00157117	0.000498054	0.000415181	0.000284479	0.000883088
Thaumarchaeota	0.00350659	0.00367581	0.0264387	0.022172	0.0147419	0.0225017	0.0247927	0.00287331	0.0156367	0.00460709	0.0140946

## Sheet: barplot_table_class
Taxonomy	1	2	3	4	5	6	7	8	9	10	Average
Archaeoglobi	0.0266396	0.0258069	0.0277927	0.0330436	0.0581306	0.0343588	0.0328098	0.0233555	0.0391644	0.0321599	0.0333262
Halobacteria	0.0270261	0.0269216	0.0851566	0.0892715	0.0747471	0.0915099	0.0872769	0.0198642	0.130338	0.0419178	0.067403
Methanobacteria	0.154518	0.162186	0.0915885	0.127942	0.0605378	0.0923197	0.108408	0.0308553	0.057957	0.160424	0.104674
Methanococci	0.0696891	0.0804667	0.0814515	0.0907186	0.0984509	0.103578	0.0968616	0.034016	0.0614486	0.0776148	0.0794296
Methanomicrobia	0.586517	0.567696	0.443326	0.408595	0.444671	0.414006	0.417153	0.770103	0.426927	0.515984	0.499498
Methanopyri	0.00412584	0.00420475	0.00508027	0.0067807	0.0047094	0.00814172	0.00731603	0.00297965	0.00799211	0.00582687	0.00571573
Thermococci	0.0515248	0.0531538	0.0846403	0.0705339	0.0906381	0.0750249	0.0717416	0.0442161	0.0812573	0.0637145	0.0686445
Thermoplasmata	0.00970758	0.00991221	0.0246971	0.0227479	0.0303328	0.0201105	0.0230595	0.0059846	0.0181362	0.0101304	0.0174819
Thermoprotei	0.0349196	0.0359537	0.0845502	0.0792688	0.083221	0.0878313	0.0823213	0.0323977	0.0946904	0.0429384	0.0658092
unclassified	0.0353323	0.0336981	0.0717169	0.0710975	0.0545617	0.0731188	0.0730523	0.0362283	0.0820894	0.0492893	0.0580185

## Sheet: barplot_table_order
Taxonomy	1	2	3	4	5	6	7	8	9	10	Average
Acidilobales	0.00045767	0.000477686	0.003838	0.001815	0.00217117	0.00193154	0.00166785	0.000502673	0.00262208	0.000704309	0.0016188
Archaeoglobales	0.0266396	0.0258069	0.0277927	0.0330436	0.0581306	0.0343588	0.0328098	0.0233555	0.0391644	0.0321599	0.0333262
Cenarchaeales	0.001071	0.00116418	0.0121293	0.0118653	0.0067001	0.0101953	0.0132512	0.00111549	0.00507339	0.00152388	0.00640892
Desulfurococcales	0.0134999	0.0135255	0.0254945	0.0282662	0.0333924	0.0283427	0.0286051	0.00974613	0.0323297	0.0166705	0.0229873
Halobacteriales	0.0270261	0.0269216	0.0851566	0.0892715	0.0747471	0.0915099	0.0872769	0.0198642	0.130338	0.0419178	0.067403
Methanobacteriales	0.154518	0.162186	0.0915885	0.127942	0.0605378	0.0923197	0.108408	0.0308553	0.057957	0.160424	0.104674
Methanocellales	0.00989536	0.00898783	0.0129593	0.0138956	0.012036	0.0141089	0.0136039	0.00717701	0.0197255	0.0144811	0.012687
Methanococcales	0.0696891	0.0804667	0.0814515	0.0907186	0.0984509	0.103578	0.0968616	0.034016	0.0614486	0.0776148	0.0794296
Methanomicrobiales	0.305845	0.354227	0.195163	0.193854	0.192446	0.169087	0.193923	0.500971	0.163933	0.179568	0.244902
Methanopyrales	0.00412584	0.00420475	0.00508027	0.0067807	0.0047094	0.00814172	0.00731603	0.00297965	0.00799211	0.00582687	0.00571573
Methanosarcinales	0.270777	0.204482	0.235203	0.200846	0.240189	0.230811	0.209626	0.261955	0.243268	0.321935	0.241909
Nitrosopumilales	0.0024356	0.00251163	0.0143094	0.0103067	0.00804178	0.0123064	0.0115415	0.00175783	0.0105633	0.00308321	0.00768572
Sulfolobales	0.00812112	0.00871843	0.0296259	0.0200909	0.017821	0.025956	0.0224744	0.00808199	0.0223487	0.00957715	0.0172816
Thermococcales	0.0515248	0.0531538	0.0846403	0.0705339	0.0906381	0.0750249	0.0717416	0.0442161	0.0812573	0.0637145	0.0686445
Thermoplasmatales	0.00970758	0.00991221	0.0246971	0.0227479	0.0303328	0.0201105	0.0230595	0.0059846	0.0181362	0.0101304	0.0174819
Thermoproteales	0.0128409	0.0132321	0.0255919	0.0290967	0.0298364	0.031601	0.0295739	0.0140669	0.03739	0.0159864	0.0239216
unclassified	0.0318257	0.0300223	0.0452782	0.0489255	0.0398199	0.0506171	0.0482596	0.033355	0.0664527	0.0446822	0.0439238

## Sheet: barplot_table_Family
Taxonomy	1	2	3	4	5	6	7	8	9	10	Average
Acidilobaceae	0.00045767	0.000477686	0.003838	0.001815	0.00217117	0.00193154	0.00166785	0.000502673	0.00262208	0.000704309	0.0016188
Archaeoglobaceae	0.0266396	0.0258069	0.0277927	0.0330436	0.0581306	0.0343588	0.0328098	0.0233555	0.0391644	0.0321599	0.0333262
Cenarchaeaceae	0.001071	0.00116418	0.0121293	0.0118653	0.0067001	0.0101953	0.0132512	0.00111549	0.00507339	0.00152388	0.00640892
Desulfurococcaceae	0.0109417	0.0109793	0.0202158	0.0230892	0.029543	0.0235577	0.0237487	0.00814069	0.0259797	0.0136405	0.0189836
Ferroplasmaceae	0.00180288	0.00187816	0.00185954	0.00327655	0.00225293	0.00351716	0.00363931	0.000774393	0.00266259	0.00167328	0.00233368
Halobacteriaceae	0.0270261	0.0269216	0.0851566	0.0892715	0.0747471	0.0915099	0.0872769	0.0198642	0.130338	0.0419178	0.067403
Methanobacteriaceae	0.147708	0.156524	0.0874052	0.12042	0.0509721	0.085683	0.101343	0.0259972	0.0547269	0.149027	0.0979807
Methanocaldococcaceae	0.027453	0.0282479	0.0192476	0.0318321	0.0252623	0.0348347	0.0340455	0.0163879	0.0272001	0.0294331	0.0273944
Methanocellaceae	0.00989536	0.00898783	0.0129593	0.0138956	0.012036	0.0141089	0.0136039	0.00717701	0.0197255	0.0144811	0.012687
Methanococcaceae	0.0422361	0.0522188	0.0622039	0.0588865	0.0731885	0.0687433	0.0628161	0.0176282	0.0342485	0.0481817	0.0520352
Methanocorpusculaceae	0.0155295	0.0249227	0.0132314	0.0122868	0.0265355	0.0140207	0.012655	0.00869626	0.00974518	0.0195123	0.0157135
Methanomicrobiaceae	0.0709187	0.0875719	0.0642517	0.0735794	0.0687513	0.0490391	0.0704231	0.291902	0.0396549	0.0507947	0.0866887
Methanopyraceae	0.00412584	0.00420475	0.00508027	0.0067807	0.0047094	0.00814172	0.00731603	0.00297965	0.00799211	0.00582687	0.00571573
Methanosaetaceae	0.0806277	0.0425791	0.014854	0.0218657	0.0984554	0.0258376	0.0222219	0.118595	0.028057	0.133795	0.0586888
Methanosarcinaceae	0.190149	0.161903	0.220349	0.17898	0.141733	0.204973	0.187404	0.14336	0.215211	0.188139	0.18322
Methanospirillaceae	0.182584	0.196641	0.0610953	0.0542128	0.0513885	0.0462917	0.0531636	0.155568	0.049633	0.050544	0.0901122
Methanothermaceae	0.00681018	0.00566185	0.00418327	0.00752242	0.00956562	0.00663669	0.00706469	0.00485803	0.00323012	0.0113973	0.00669302
Nitrosopumilaceae	0.0024356	0.00251163	0.0143094	0.0103067	0.00804178	0.0123064	0.0115415	0.00175783	0.0105633	0.00308321	0.00768572
Picrophilaceae	0.00190633	0.00198682	0.00533515	0.00583277	0.00471082	0.00507074	0.00609291	0.00115557	0.0045143	0.00202585	0.00386313
Pyrodictiaceae	0.00255817	0.00254613	0.00527866	0.00517701	0.00384943	0.004785	0.00485636	0.00160544	0.00635	0.00303	0.00400362
Sulfolobaceae	0.00812112	0.00871843	0.0296259	0.0200909	0.017821	0.025956	0.0224744	0.00808199	0.0223487	0.00957715	0.0172816
Thermococcaceae	0.0515248	0.0531538	0.0846403	0.0705339	0.0906381	0.0750249	0.0717416	0.0442161	0.0812573	0.0637145	0.0686445
Thermofilaceae	0.00423939	0.00402691	0.00657244	0.0072555	0.00976126	0.00910247	0.00763382	0.00767157	0.0109808	0.00568416	0.00729283
Thermoplasmataceae	0.00599837	0.00604722	0.0175024	0.0136385	0.0233691	0.0115226	0.0133273	0.00405464	0.0109593	0.00643131	0.0112851
Thermoproteaceae	0.00860151	0.0092052	0.0190194	0.0218412	0.0200752	0.0224986	0.0219401	0.00639538	0.0264092	0.0103023	0.0166288
unclassified	0.068639	0.0751129	0.101863	0.1027	0.0855906	0.110352	0.105941	0.0781592	0.131353	0.103399	0.096311

## Sheet: barplot_table_Genus
	S1	S2	S3	S4	S5	S6	S7	S8	S9	S10	Average
Acidilobus	0.00045767	0.000477686	0.003838	0.001815	0.00217117	0.00193154	0.00166785	0.000502673	0.00262208	0.000704309	0.0016188	Crenarchaeota
Aeropyrum	0.00217884	0.00202978	0.00467013	0.00528259	0.00456831	0.00519167	0.005259	0.00171809	0.00886713	0.0028098	0.00425753	Crenarchaeota
Caldivirga	0.00150349	0.00180036	0.00385702	0.00397624	0.00301651	0.00399205	0.00392814	0.000849907	0.00412409	0.00174603	0.00287938	Crenarchaeota
Cenarchaeum	0.001071	0.00116418	0.0121293	0.0118653	0.0067001	0.0101953	0.0132512	0.00111549	0.00507339	0.00152388	0.00640892	Crenarchaeota
Desulfurococcus	0.00134888	0.00126701	0.00201068	0.00261969	0.00325323	0.00290833	0.00279981	0.00114957	0.00259322	0.00173732	0.00216877	Crenarchaeota
Hyperthermus	0.00255817	0.00254613	0.00527866	0.00517701	0.00384943	0.004785	0.00485636	0.00160544	0.00635	0.00303	0.00400362	Crenarchaeota
Ignicoccus	0.00184337	0.00189731	0.00286333	0.00434896	0.00278124	0.00444427	0.00416278	0.00119441	0.00420608	0.00241089	0.00301526	Crenarchaeota
Ignisphaera	0.00111193	0.00111255	0.0010668	0.00206837	0.00130956	0.00279891	0.00254989	0.000504715	0.00251447	0.00158411	0.00166213	Crenarchaeota
Metallosphaera	0.00154325	0.00169905	0.0033089	0.00447233	0.00320434	0.00579332	0.00498116	0.00142661	0.00457382	0.00200187	0.00330046	Crenarchaeota
Pyrobaculum	0.0056678	0.00595871	0.0106607	0.0139763	0.011854	0.0144814	0.0140564	0.00444543	0.0181045	0.00678488	0.010599	Crenarchaeota
Staphylothermus	0.00347086	0.00379611	0.00767122	0.00701469	0.0162257	0.00663087	0.00719064	0.00287276	0.00618914	0.00392759	0.00649896	Crenarchaeota
Sulfolobus	0.00657787	0.00701938	0.026317	0.0156186	0.0146166	0.0201627	0.0174933	0.00665538	0.0177748	0.00757528	0.0139811	Crenarchaeota
Thermofilum	0.00423939	0.00402691	0.00657244	0.0072555	0.00976126	0.00910247	0.00763382	0.00767157	0.0109808	0.00568416	0.00729283	Crenarchaeota
Thermoproteus	0.000516659	0.000524819	0.00110565	0.00098998	0.000904696	0.00138907	0.00113166	0.000361196	0.00169175	0.000673175	0.000928865	Crenarchaeota
Thermosphaera	0.000987858	0.000876566	0.00193364	0.00175491	0.00140492	0.00158367	0.00178659	0.000701142	0.00160968	0.00117084	0.00138098	Crenarchaeota
Vulcanisaeta	0.000913559	0.000921311	0.00339602	0.00289867	0.00430003	0.00263604	0.00282395	0.000738841	0.0024888	0.00109817	0.00222154	Crenarchaeota
	S1	S2	S3	S4	S5	S6	S7	S8	S9	S10	Average
Aciduliprofundum	0.00736527	0.00716085	0.0175912	0.00984845	0.0105092	0.00916236	0.00930395	0.0149714	0.0101089	0.00971666	0.0105738	Euryarchaeota
Archaeoglobus	0.0214341	0.0211201	0.022982	0.0250533	0.0516775	0.0270755	0.0252515	0.0169332	0.0299765	0.0256617	0.0267165	Euryarchaeota
Ferroglobus	0.00520548	0.00468684	0.00481068	0.00799032	0.00645308	0.00728327	0.00755834	0.00642235	0.00918788	0.00649819	0.00660964	Euryarchaeota
Haloarcula	0.00460959	0.0041904	0.0102443	0.0124201	0.00886112	0.0127055	0.0120247	0.00229598	0.020313	0.00694951	0.00946141	Euryarchaeota
Halobacterium	0.00287321	0.00273404	0.0104832	0.0090989	0.00667584	0.00754563	0.00838364	0.00371267	0.0121242	0.00440905	0.00680405	Euryarchaeota
Halogeometricum	0.00198	0.00194503	0.00641926	0.00795752	0.00781915	0.00817807	0.00786769	0.00108121	0.0107368	0.00312366	0.00571084	Euryarchaeota
Haloquadratum	0.00215429	0.00239119	0.00623986	0.00668603	0.00453379	0.00836586	0.00723078	0.00092336	0.00904727	0.00282746	0.00503999	Euryarchaeota
Halorhabdus	0.00249199	0.00255794	0.00581226	0.00708378	0.00754055	0.00626447	0.00638505	0.00153946	0.00963668	0.00392178	0.00532339	Euryarchaeota
Haloterrigena	0.00210947	0.00229108	0.0102625	0.00736665	0.00486619	0.00832918	0.00786883	0.00361321	0.012561	0.00356325	0.00628314	Euryarchaeota
Methanobrevibacter	0.0809485	0.0980632	0.0254906	0.0621621	0.0222911	0.0369733	0.0501484	0.00776649	0.0179881	0.0487988	0.0450631	Euryarchaeota
Methanocaldococcus	0.027453	0.0282479	0.0192476	0.0318321	0.0252623	0.0348347	0.0340455	0.0163879	0.0272001	0.0294331	0.0273944	Euryarchaeota
Methanocella	0.00989536	0.00898783	0.0129593	0.0138956	0.012036	0.0141089	0.0136039	0.00717701	0.0197255	0.0144811	0.012687	Euryarchaeota
Methanococcoides	0.0405505	0.0316636	0.0360608	0.0284127	0.0196477	0.0336092	0.0292724	0.0318985	0.0361652	0.0303206	0.0317601	Euryarchaeota
Methanococcus	0.0406749	0.0506352	0.0599633	0.0560223	0.0700549	0.0660415	0.0598496	0.0168948	0.0327364	0.0463201	0.0499193	Euryarchaeota
Methanocorpusculum	0.0155295	0.0249227	0.0132314	0.0122868	0.0265355	0.0140207	0.012655	0.00869626	0.00974518	0.0195123	0.0157135	Euryarchaeota
Methanoculleus	0.0554489	0.0690571	0.0465961	0.0490147	0.0515057	0.0303223	0.0446942	0.267126	0.0300422	0.0355543	0.0679362	Euryarchaeota
Methanohalobium	0.0136652	0.00990219	0.00665924	0.00986399	0.0060673	0.00936506	0.00928963	0.011518	0.00744396	0.0102613	0.0094036	Euryarchaeota
Methanohalophilus	0.0174884	0.0124331	0.0109391	0.0104445	0.00730049	0.0122592	0.0116954	0.016412	0.00984081	0.014261	0.0123074	Euryarchaeota
Methanoplanus	0.0154698	0.0185148	0.0176556	0.0245647	0.0172456	0.0187168	0.0257288	0.0247756	0.0096127	0.0152404	0.0187525	Euryarchaeota
Methanopyrus	0.00412584	0.00420475	0.00508027	0.0067807	0.0047094	0.00814172	0.00731603	0.00297965	0.00799211	0.00582687	0.00571573	Euryarchaeota
Methanoregula	0.0197157	0.0246989	0.0256501	0.0293609	0.023849	0.0350516	0.0316911	0.0233826	0.0358189	0.0353568	0.0284576	Euryarchaeota
Methanosaeta	0.0806277	0.0425791	0.014854	0.0218657	0.0984554	0.0258376	0.0222219	0.118595	0.028057	0.133795	0.0586888	Euryarchaeota
Methanosarcina	0.118445	0.107904	0.16669	0.130259	0.108718	0.149739	0.137146	0.0835317	0.161761	0.133296	0.129749	Euryarchaeota
Methanosphaera	0.0134593	0.0142702	0.0439818	0.013304	0.00680547	0.0142043	0.0134545	0.00479229	0.00659207	0.0175842	0.0148448	Euryarchaeota
Methanosphaerula	0.0170976	0.0203916	0.0309346	0.0244137	0.0219217	0.0246838	0.0259906	0.0214217	0.0290815	0.0233598	0.0239297	Euryarchaeota
Methanospirillum	0.182584	0.196641	0.0610953	0.0542128	0.0513885	0.0462917	0.0531636	0.155568	0.049633	0.050544	0.0901122	Euryarchaeota
Methanothermobacter	0.0532999	0.0441907	0.0179328	0.0449539	0.0218756	0.0345055	0.0377403	0.0134385	0.0301467	0.082644	0.0380728	Euryarchaeota
Methanothermus	0.00681018	0.00566185	0.00418327	0.00752242	0.00956562	0.00663669	0.00706469	0.00485803	0.00323012	0.0113973	0.00669302	Euryarchaeota
Natronomonas	0.00277601	0.00286701	0.00935054	0.0104341	0.00981044	0.0109075	0.0100336	0.00219039	0.0156281	0.00451182	0.00785095	Euryarchaeota
Pyrococcus	0.0233512	0.024589	0.0393862	0.0317844	0.0546362	0.0329203	0.0318894	0.019144	0.0382292	0.0277915	0.0323721	Euryarchaeota
Thermococcus	0.0281736	0.0285649	0.0452541	0.0387495	0.0360018	0.0421046	0.0398523	0.0250722	0.0430281	0.035923	0.0362724	Euryarchaeota
Thermoplasma	0.00599837	0.00604722	0.0175024	0.0136385	0.0233691	0.0115226	0.0133273	0.00405464	0.0109593	0.00643131	0.0112851	Euryarchaeota

## Sheet: Phylum_beta_div_bray_table
	1	2	3	4	5	6	7	8	9	10
1	0	0.0012435	0.0735423	0.066071	0.061439	0.0749834	0.0719326	0.0036696	0.0768499	0.00988585
2	0.0012435	0	0.0722988	0.0650975	0.0604655	0.0740099	0.0709591	0.00460293	0.0758764	0.0089314
3	0.0735423	0.0722988	0	0.00954804	0.0131208	0.00578362	0.00387494	0.0765716	0.0153429	0.0644018
4	0.066071	0.0650975	0.00954804	0	0.00858413	0.0089375	0.00586165	0.0695059	0.0184637	0.0561851
5	0.061439	0.0604655	0.0131208	0.00858413	0	0.0135444	0.0113933	0.0648739	0.0161438	0.0515532
6	0.0749834	0.0740099	0.00578362	0.0089375	0.0135444	0	0.00551005	0.0784183	0.00985584	0.0650976
7	0.0719326	0.0709591	0.00387494	0.00586165	0.0113933	0.00551005	0	0.0753675	0.0152293	0.0620468
8	0.0036696	0.00460293	0.0765716	0.0695059	0.0648739	0.0784183	0.0753675	0	0.0803676	0.0135343
9	0.0768499	0.0758764	0.0153429	0.0184637	0.0161438	0.00985584	0.0152293	0.0803676	0	0.066964
10	0.00988585	0.0089314	0.0644018	0.0561851	0.0515532	0.0650976	0.0620468	0.0135343	0.066964	0

## Sheet: Class_beta_div_bray_table
	1	2	3	4	5	6	7	8	9	10
1	0	0.0216017	0.206526	0.204498	0.235827	0.234709	0.215474	0.185629	0.264392	0.0705336
2	0.0216017	0	0.195103	0.193345	0.224674	0.223556	0.204321	0.205984	0.264017	0.0563452
3	0.206526	0.195103	0	0.0603344	0.0617386	0.0474585	0.044584	0.326777	0.0916074	0.147758
4	0.204498	0.193345	0.0603344	0	0.100536	0.038285	0.0226172	0.361507	0.111552	0.13987
5	0.235827	0.224674	0.0617386	0.100536	0	0.0802716	0.0814972	0.325432	0.0986036	0.178315
6	0.234709	0.223556	0.0474585	0.038285	0.0802716	0	0.0246432	0.356096	0.0866055	0.170082
7	0.215474	0.204321	0.044584	0.0226172	0.0814972	0.0246432	0	0.352949	0.101099	0.150847
8	0.185629	0.205984	0.326777	0.361507	0.325432	0.356096	0.352949	0	0.343259	0.254333
9	0.264392	0.264017	0.0916074	0.111552	0.0986036	0.0866055	0.101099	0.343259	0	0.207691
10	0.0705336	0.0563452	0.147758	0.13987	0.178315	0.170082	0.150847	0.254333	0.207691	0

## Sheet: Order_beta_div_bray_table
	1	2	3	4	5	6	7	8	9	10
1	0	0.0699831	0.20959	0.208498	0.237967	0.238922	0.219183	0.198485	0.274222	0.126277
2	0.0699831	0	0.229796	0.198252	0.263429	0.255006	0.214081	0.208654	0.31354	0.179291
3	0.20959	0.229796	0	0.0675473	0.0775216	0.0541844	0.0534432	0.332559	0.114931	0.163354
4	0.208498	0.198252	0.0675473	0	0.106073	0.0647217	0.0230561	0.368226	0.141728	0.154156
5	0.237967	0.263429	0.0775216	0.106073	0	0.0876338	0.0891959	0.330291	0.112062	0.191193
6	0.238922	0.255006	0.0541844	0.0647217	0.0876338	0	0.0473602	0.363028	0.0953663	0.170082
7	0.219183	0.214081	0.0534432	0.0230561	0.0891959	0.0473602	0	0.359376	0.131215	0.165203
8	0.198485	0.208654	0.332559	0.368226	0.330291	0.363028	0.359376	0	0.355807	0.321617
9	0.274222	0.31354	0.114931	0.141728	0.112062	0.0953663	0.131215	0.355807	0	0.212935
10	0.126277	0.179291	0.163354	0.154156	0.191193	0.170082	0.165203	0.321617	0.212935	0

## Sheet: Family_beta_div_bray_table
	1	2	3	4	5	6	7	8	9	10
1	0	0.071356	0.267767	0.228832	0.280705	0.276668	0.240305	0.272507	0.327371	0.154303
2	0.071356	0	0.278035	0.225875	0.292781	0.287367	0.248432	0.287592	0.347872	0.200043
3	0.267767	0.278035	0	0.0892204	0.181377	0.0729816	0.0710394	0.427638	0.137141	0.214162
4	0.228832	0.225875	0.0892204	0	0.171421	0.0730491	0.0278936	0.416823	0.152854	0.166324
5	0.280705	0.292781	0.181377	0.171421	0	0.175431	0.165672	0.349097	0.210192	0.20831
6	0.276668	0.287367	0.0729816	0.0730491	0.175431	0	0.0507796	0.444896	0.103873	0.187934
7	0.240305	0.248432	0.0710394	0.0278936	0.165672	0.0507796	0	0.420294	0.138434	0.173095
8	0.272507	0.287592	0.427638	0.416823	0.349097	0.444896	0.420294	0	0.450431	0.348332
9	0.327371	0.347872	0.137141	0.152854	0.210192	0.103873	0.138434	0.450431	0	0.24619
10	0.154303	0.200043	0.214162	0.166324	0.20831	0.187934	0.173095	0.348332	0.24619	0

## Sheet: Genus_beta_div_bray_table
	1	2	3	4	5	6	7	8	9	10
1	0	0.0815988	0.31896	0.24708	0.28248	0.297131	0.269266	0.281941	0.345625	0.201304
2	0.0815988	0	0.312529	0.237965	0.294444	0.28828	0.259388	0.302916	0.352923	0.243486
3	0.31896	0.312529	0	0.142675	0.202848	0.131545	0.128708	0.439581	0.163558	0.262662
4	0.24708	0.237965	0.142675	0	0.184452	0.0799885	0.0316968	0.433053	0.157428	0.181349
5	0.28248	0.294444	0.202848	0.184452	0	0.192076	0.185183	0.378745	0.233815	0.209422
6	0.297131	0.28828	0.131545	0.0799885	0.192076	0	0.055485	0.457011	0.109639	0.195168
7	0.269266	0.259388	0.128708	0.0316968	0.185183	0.055485	0	0.436486	0.144171	0.181748
8	0.281941	0.302916	0.439581	0.433053	0.378745	0.457011	0.436486	0	0.465938	0.358623
9	0.345625	0.352923	0.163558	0.157428	0.233815	0.109639	0.144171	0.465938	0	0.253427
10	0.201304	0.243486	0.262662	0.181349	0.209422	0.195168	0.181748	0.358623	0.253427	0

[truncated: 1 more sheets: Arkusz11]
