# Supplementary material for: Insights into the microbial diversity and structure in a full-scale municipal wastewater treatment plant with particular regard to Archaea
Source: PLoS One. 2021 Apr 26;16(4):e0250514. doi: 10.1371/journal.pone.0250514 (PMC8075261; doi:10.1371/journal.pone.0250514)
Supplement: S2 File — (XLSX) [file pone.0250514.s006.xlsx]

## Sheet: Phylum_PCA_coordinates
	PC1	PC2	PC3	PC4	PC5
9	-0.0436573	-0.00875314	-0.00110307	0.000328375	-2.60209e-18
6	-0.0395883	0.000721534	1.35152e-05	-0.000247269	2.67798e-17
3	-0.0369839	0.00572268	0.00153159	0.000481534	7.58942e-19
7	-0.0344874	0.00489437	-0.00120309	-8.91143e-05	-1.70762e-17
4	-0.0275474	0.00338665	-0.000866258	-0.000252852	-1.31731e-17
5	-0.0245852	-0.00536453	0.00189691	-0.000333539	-1.55786e-17
10	0.0414725	-0.00148404	-0.0003585	9.20922e-05	1.53957e-17
2	0.0527612	6.57855e-05	0.000169759	8.0279e-05	-3.65376e-17
1	0.0541531	0.000242997	-0.000218533	0.000106464	6.28837e-18
8	0.0584627	0.000567703	0.000137677	-0.00016597	8.0231e-18

## Sheet: Class_PCA_coordinates
	PC1	PC2	PC3	PC4	PC5	PC6	PC7	PC8	PC9	PC10
8	0.28211	0.0744305	-8.07327e-05	-0.00495231	-0.000805566	-0.000389556	0.00120592	6.30504e-05	7.08207e-05	-4.6187e-17
2	0.0810083	-0.0671965	0.00215571	-0.000469698	-0.00179645	0.00140279	-0.00341278	0.000642502	0.000127336	3.14419e-18
1	0.100359	-0.0570725	-0.00366232	0.00229181	0.000448318	0.00308122	-0.000617771	-0.000773051	-0.0002531	3.52366e-18
10	0.0261817	-0.062162	-0.00533574	0.0104341	0.000865758	-0.00590218	0.00251881	9.59909e-05	2.65069e-05	-1.92446e-18
5	-0.0612186	0.0412027	0.0365038	0.0132821	4.90504e-05	0.00164486	-3.28157e-06	3.61679e-06	6.90566e-06	-1.35864e-18
3	-0.0627134	0.0174727	-0.000282456	-0.00672152	0.0144802	-0.0014885	-0.00120063	-3.61909e-05	2.48261e-06	-1.12215e-17
7	-0.088356	-0.0034564	0.00262853	-0.00972135	-0.00256937	0.00122881	0.00210416	0.000497809	-0.000387702	-1.54499e-17
4	-0.0956626	-0.0212964	-0.00740494	-0.00436789	-0.000496204	0.00421042	0.00257042	-0.000135297	0.000388099	-9.16151e-18
6	-0.0940759	0.0126051	0.00817225	-0.0103143	-0.00776282	-0.00439531	-0.00175099	-0.000437282	7.82316e-05	5.96311e-19
9	-0.0876327	0.0654729	-0.0326941	0.0105391	-0.0024129	0.00060745	-0.00141385	7.88515e-05	-5.9581e-05	-7.80626e-18

## Sheet: Order_PCA_coordinates
	PC1	PC2	PC3	PC4	PC5	PC6	PC7	PC8	PC9	PC10
8	-0.269383	0.061441	-0.0273464	-0.00118128	-0.00345721	0.00194153	-0.00106997	0.000697176	6.4367e-05	2.05998e-18
2	-0.113909	-0.0506956	0.0595618	-0.000885187	0.00589285	-0.0015184	0.00406986	0.000867526	-8.31898e-05	6.61363e-18
1	-0.072808	-0.064692	-0.0108678	-0.00294696	0.00169893	-0.000578234	-0.00168229	-0.00322099	-3.09146e-05	8.13152e-18
10	0.0519237	-0.0866594	-0.067202	-0.0008322	-0.000438746	0.00127219	1.60493e-05	0.00185337	3.86966e-06	5.52943e-18
5	0.0566542	0.0404448	-0.012625	0.0377981	0.0104136	-0.00209338	-0.000222011	-0.000151374	9.08191e-06	5.35325e-19
3	0.0543741	0.0182812	7.49715e-05	-0.000424059	-0.0113891	-0.0133557	0.000946362	-0.000110615	9.51144e-06	1.51788e-18
7	0.0586665	0.00848675	0.0315786	0.00107812	-0.00457955	0.00410266	-0.0029525	0.000517713	-0.00062468	-8.67362e-19
4	0.0593386	-0.00527709	0.0439419	-0.00916756	0.00228803	0.000214549	-0.00407527	0.000787535	0.000515045	-5.52943e-18
6	0.0830626	0.0164213	0.00629411	0.00773575	-0.00976932	0.00985642	0.00326239	-0.00084011	0.000237432	3.46945e-18
9	0.0920801	0.0622492	-0.0234101	-0.0311748	0.00934045	0.000158361	0.00170737	-0.000400227	-0.000100522	-7.64363e-18

## Sheet: Family_PCA_coordinates
	PC1	PC2	PC3	PC4	PC5	PC6	PC7	PC8	PC9	PC10
8	-0.23026	0.0918042	-0.00844674	-0.0123276	0.00303346	0.00031171	0.000617592	0.00022652	-7.93127e-05	2.50993e-17
10	0.0174345	-0.0361428	0.0959761	-0.0348317	0.00762109	0.00172499	-0.00110948	0.00313765	5.88066e-05	8.13152e-18
1	-0.056743	-0.102926	-0.00193959	0.00777052	0.0237252	-0.00539854	0.00228988	-0.00819928	9.87342e-05	-1.55583e-17
3	0.0590542	0.0170806	-0.0344378	-0.0121858	0.00322003	-0.0256942	-0.00819525	0.000927061	5.39248e-05	4.71628e-18
2	-0.0675423	-0.108075	-0.0341895	0.018257	-0.0134385	0.00604584	-0.00151838	0.00743113	-8.16961e-05	-1.29833e-17
5	0.0184471	0.0499883	0.0575523	0.0555224	-0.0123774	-0.00369982	-0.00168854	-0.000937009	4.77387e-06	1.3932e-17
9	0.0877071	0.0477542	-0.0273617	0.00810372	0.0436813	0.0172712	-0.0017344	0.00171737	8.77397e-05	-9.71716e-18
4	0.0475071	0.00452075	-0.015354	-0.0163898	-0.030893	0.0153186	-0.00434042	-0.00518512	-0.00124595	1.25225e-17
6	0.0734239	0.0205016	-0.0140486	-0.00376343	-0.00305883	-0.00951031	0.0117217	0.00211209	-0.00121148	7.29126e-18
7	0.0509717	0.0154939	-0.0177504	-0.0101554	-0.0215134	0.00363051	0.00395728	-0.00123041	0.00231446	1.07336e-17

## Sheet: Genus_PCA_coordinates
	PC1	PC2	PC3	PC4	PC5	PC6	PC7	PC8	PC9	PC10
8	-0.219072	0.0763931	0.0187476	-0.00666077	-0.00265816	0.000438661	-0.000815787	8.80329e-05	-5.8173e-05	-4.5157e-17
2	-0.0622955	-0.106101	0.0172059	0.0110679	-0.00472054	0.00114126	0.0024324	0.00757956	0.000163271	1.22786e-17
1	-0.0549853	-0.0894931	-0.0200114	-0.00581718	0.0152476	0.00197348	-0.0030739	-0.00815987	-0.000176544	1.51517e-17
10	0.0231728	0.0136072	-0.0950715	-0.027138	-0.00506938	-0.0100804	0.0012989	0.00283199	0.000177393	-3.87602e-18
5	0.0203363	0.0412497	-0.0450207	0.0502311	0.0102434	0.00534804	0.00128595	-0.00040716	-3.38115e-05	1.25378e-17
3	0.0561629	0.0179358	0.0458367	-0.00163371	0.0237141	-0.0296465	0.00327696	-9.64646e-05	-8.53032e-06	1.66425e-17
6	0.0696886	0.0130165	0.0169468	-0.0004917	-0.0054249	0.000406252	-0.0128413	0.00242594	-0.0014409	3.84892e-18
7	0.0521891	0.00728878	0.0214081	0.00154924	-0.021573	0.000510964	-0.00215861	-0.00213725	0.00314954	1.1872e-17
4	0.0464029	0.0013294	0.0185727	-0.000303025	-0.032311	0.00159749	0.00698633	-0.00357652	-0.00191116	1.55854e-17
9	0.0684003	0.0247733	0.0213858	-0.0208038	0.0225519	0.0283108	0.00360901	0.00145173	0.000138917	2.07083e-17
