# Supplementary material for: Insights into the microbial diversity and structure in a full-scale municipal wastewater treatment plant with particular regard to Archaea
Source: PLoS One. 2021 Apr 26;16(4):e0250514. doi: 10.1371/journal.pone.0250514 (PMC8075261; doi:10.1371/journal.pone.0250514)
Supplement: S3 File — (XLS) [file pone.0250514.s007.xls]

## Sheet: barplot_table_Phylum
Taxonomy	1	2	3	4	5	6	7	8	9	10	Average
Acidobacteria	0.00181682	0.00170918	0.00568087	0.00647352	0.00653049	0.0035638	0.00467217	0.00618932	0.0136312	0.00332312	0.00535905
Actinobacteria	0.0410887	0.031359	0.0563765	0.0699647	0.054295	0.0970206	0.0829647	0.0597235	0.0369861	0.0379089	0.0567688
Aquificae	0.00133114	0.00162761	0.00218924	0.0024425	0.00220645	0.00110354	0.00188939	0.00453871	0.00181233	0.00109317	0.00202341
Bacteroidetes	0.131329	0.220134	0.0981873	0.106452	0.12373	0.150719	0.134378	0.143216	0.0849069	0.192628	0.138568
Candidatus Poribacteria	6.59004e-05	6.14739e-05	0.000570936	0.000789853	0.000714843	0.000149521	0.000393878	0.000396452	0.00201402	7.98179e-05	0.00052367
Chlamydiae	0.000518593	0.000544213	0.0033062	0.00400594	0.00633865	0.0015223	0.00246588	0.00202528	0.00117766	0.000616043	0.00225208
Chlorobi	0.00363557	0.00377934	0.0057588	0.00635024	0.00728823	0.00452526	0.00569302	0.010987	0.00659855	0.0045654	0.00591814
Chloroflexi	0.0059283	0.00581023	0.0185851	0.0148224	0.0164306	0.00607318	0.010371	0.027085	0.0200789	0.00940965	0.0134594
Chrysiogenetes	0.000257283	0.000319001	0.000416206	0.000391634	0.000311012	0.00022451	0.000313331	0.000680709	0.0003335	0.000267491	0.000351468
Crenarchaeota	0.000490202	0.000508083	0.000743136	0.000814021	0.00079564	0.000426583	0.00066374	0.00270695	0.000677016	0.000551789	0.000837715
Cyanobacteria	0.00538707	0.00555813	0.0161471	0.0165221	0.0155167	0.026907	0.0194349	0.014647	0.0179608	0.00713867	0.014522
Deferribacteres	0.00103727	0.00118239	0.00109709	0.00121527	0.00100614	0.000652782	0.00101415	0.00290545	0.000857984	0.000892056	0.00118606
Deinococcus-Thermus	0.00160231	0.00147819	0.0038086	0.00427629	0.00404016	0.00260892	0.00360948	0.00537258	0.00503739	0.00241346	0.00342474
Dictyoglomi	0.000562689	0.000673362	0.00102715	0.000718491	0.00112484	0.000309208	0.00054644	0.00219874	0.000434113	0.000542176	0.000813721
Elusimicrobia	0.00030422	0.000456606	0.00058731	0.000731057	0.000752921	0.000319458	0.000576845	0.00103373	0.000261924	0.00034496	0.000536903
Euryarchaeota	0.0140915	0.0140833	0.00777415	0.00900037	0.00831256	0.00436519	0.00717168	0.0805551	0.00617595	0.0159694	0.0167499
Fibrobacteres	0.000515114	0.000695651	0.00035694	0.000410741	0.000383983	0.000210522	0.000311443	0.000791546	0.00018632	0.00394164	0.00078039
Firmicutes	0.167186	0.237409	0.0868417	0.0961128	0.0833752	0.0525409	0.0804743	0.199986	0.0386926	0.138305	0.118092
Fusobacteria	0.00705947	0.00728989	0.00245638	0.00332293	0.00365322	0.00263184	0.0033759	0.00586085	0.00101108	0.00746586	0.00441274
Gemmatimonadetes	0.000221595	0.000193529	0.00159843	0.00123926	0.00116386	0.000630267	0.000860638	0.000892186	0.00325637	0.000352617	0.00104088
Korarchaeota	6.46557e-05	5.9914e-05	3.10973e-05	6.4035e-05	5.6327e-05	2.9525e-05	5.05813e-05	0.000330755	6.5474e-05	7.14973e-05	8.23861e-05
Lentisphaerae	0.000527453	0.000701939	0.000750189	0.00103624	0.000716698	0.000535194	0.000798024	0.00158742	0.000732312	0.000806893	0.000819236
Nanoarchaeota	3.7603e-06	4.66389e-06	1.1286e-05	1.6262e-05	1.26028e-05	6.63212e-06	1.23041e-05	4.11455e-05	2.8569e-06	3.90717e-06	1.15421e-05
Nitrospirae	0.000771115	0.000739762	0.0098382	0.0120698	0.0131997	0.00159557	0.00501039	0.00263317	0.0353146	0.000842965	0.00820152
Planctomycetes	0.00200032	0.00170611	0.00841322	0.00825352	0.00732055	0.00424843	0.00603768	0.00626753	0.0269064	0.0085541	0.00797079
Proteobacteria	0.585239	0.428651	0.640735	0.604195	0.613759	0.623561	0.605669	0.282202	0.667589	0.541151	0.559275
Spirochaetes	0.00428844	0.00490396	0.00562933	0.00528154	0.00519277	0.00252176	0.00404801	0.0262663	0.00366932	0.00348738	0.00652888
Synergistetes	0.00599308	0.00767808	0.00248801	0.00238617	0.00242417	0.000887723	0.00173005	0.0218891	0.00112018	0.00463656	0.00512331
Tenericutes	0.000670308	0.00102444	0.0015297	0.00134713	0.00142604	0.000613353	0.00110767	0.00214756	0.000254846	0.000543603	0.00106646
Thaumarchaeota	4.84164e-05	5.12365e-05	0.000226193	0.000225722	0.000156064	0.000111817	0.000195233	0.000240999	0.000108955	5.76161e-05	0.000142225
Thermotogae	0.00523848	0.00535293	0.00281265	0.00315716	0.00348409	0.00129907	0.00239051	0.0342641	0.00168255	0.00271407	0.00623956
unclassified	0.00739859	0.0109072	0.00325091	0.00552573	0.00462987	0.0025313	0.00431055	0.0422515	0.00179762	0.00277409	0.00853774
Verrucomicrobia	0.00332829	0.00334663	0.0107751	0.0103858	0.0096515	0.00555506	0.00745953	0.00808571	0.0186654	0.00654605	0.0083799

## Sheet: barplot_table_Class
Taxonomy	1	2	3	4	5	6	7	8	9	10	Average
Acidobacteria (class)	0.000432775	0.000405736	0.00152009	0.00169601	0.00155051	0.000989493	0.00131955	0.00142263	0.00285164	0.000750005	0.00129384
Actinobacteria (class)	0.0410887	0.031359	0.0563765	0.0699647	0.054295	0.0970206	0.0829647	0.0597235	0.0369861	0.0379089	0.0567688
Alphaproteobacteria	0.0554603	0.0466302	0.115151	0.11293	0.0923939	0.151966	0.133811	0.0407483	0.098643	0.0930472	0.0940782
Aquificae (class)	0.00133114	0.00162761	0.00218924	0.0024425	0.00220645	0.00110354	0.00188939	0.00453871	0.00181233	0.00109317	0.00202341
Archaeoglobi	0.000391596	0.000363496	0.000232767	0.000337571	0.000467792	0.000165312	0.000262226	0.00196532	0.000280253	0.000514607	0.000498094
Bacilli	0.0388473	0.0380446	0.0320892	0.0278877	0.0255972	0.0191829	0.0256161	0.0439598	0.0141163	0.0299157	0.0295257
Bacteroidia	0.0988697	0.19803	0.0524714	0.0692689	0.0697037	0.0470398	0.0541713	0.0872636	0.0151666	0.145315	0.08373
Betaproteobacteria	0.155618	0.109978	0.311713	0.285962	0.307242	0.28487	0.279217	0.0573311	0.397924	0.236685	0.242654
Chlamydiae (class)	0.000518593	0.000544213	0.0033062	0.00400594	0.00633865	0.0015223	0.00246588	0.00202528	0.00117766	0.000616043	0.00225208
Chlorobia	0.00363557	0.00377934	0.0057588	0.00635024	0.00728823	0.00452526	0.00569302	0.010987	0.00659855	0.0045654	0.00591814
Chloroflexi (class)	0.00338555	0.00264644	0.0119837	0.00938927	0.0108723	0.00386998	0.0064096	0.01735	0.0146799	0.00539672	0.00859834
Chrysiogenetes (class)	0.000257283	0.000319001	0.000416206	0.000391634	0.000311012	0.00022451	0.000313331	0.000680709	0.0003335	0.000267491	0.000351468
Clostridia	0.116208	0.174006	0.045825	0.0592001	0.0498945	0.0296572	0.0484533	0.145676	0.022697	0.0969031	0.078852
Cytophagia	0.0048311	0.00412092	0.0101251	0.0090313	0.011652	0.0115197	0.011055	0.0125624	0.0194824	0.00722619	0.0101606
Deferribacteres (class)	0.00103727	0.00118239	0.00109709	0.00121527	0.00100614	0.000652782	0.00101415	0.00290545	0.000857984	0.000892056	0.00118606
Dehalococcoidetes	0.00143078	0.00222774	0.00177017	0.00204086	0.00162781	0.000780466	0.00149087	0.00435386	0.00128027	0.00237395	0.00193768
Deinococci	0.00160231	0.00147819	0.0038086	0.00427629	0.00404016	0.00260892	0.00360948	0.00537258	0.00503739	0.00241346	0.00342474
Deltaproteobacteria	0.0326328	0.0394843	0.0430591	0.046507	0.0436897	0.0265629	0.036435	0.112887	0.0586205	0.038272	0.047815
Dictyoglomia	0.000562689	0.000673362	0.00102715	0.000718491	0.00112484	0.000309208	0.00054644	0.00219874	0.000434113	0.000542176	0.000813721
Elusimicrobia (class)	0.000214279	0.000328694	0.000513332	0.00052204	0.000568508	0.000230371	0.000413838	0.000789969	0.000173093	0.000264508	0.000401863
Epsilonproteobacteria	0.0859435	0.108506	0.0229653	0.0258745	0.024186	0.0147274	0.0181814	0.00873405	0.00718487	0.0293424	0.0345645
Erysipelotrichi	0.00534302	0.0102186	0.00164514	0.00229724	0.00218362	0.00119916	0.00187719	0.00366497	0.000441626	0.00456011	0.00334306
Fibrobacteres (class)	0.000515114	0.000695651	0.00035694	0.000410741	0.000383983	0.000210522	0.000311443	0.000791546	0.00018632	0.00394164	0.00078039
Flavobacteria	0.0214933	0.0126289	0.0217837	0.0168876	0.0279989	0.0726082	0.0532475	0.0261265	0.0289244	0.0302601	0.0311959
Fusobacteria (class)	0.00705947	0.00728989	0.00245638	0.00332293	0.00365322	0.00263184	0.0033759	0.00586085	0.00101108	0.00746586	0.00441274
Gammaproteobacteria	0.254904	0.123369	0.145159	0.130968	0.144274	0.144259	0.13645	0.0611609	0.103462	0.14294	0.138695
Gemmatimonadetes (class)	0.000221595	0.000193529	0.00159843	0.00123926	0.00116386	0.000630267	0.000860638	0.000892186	0.00325637	0.000352617	0.00104088
Gloeobacteria	0.000300171	0.000284184	0.00135359	0.00103958	0.0013	0.000571421	0.000786474	0.00105964	0.00153435	0.000474853	0.000870428
Halobacteria	0.000391559	0.00036241	0.000671612	0.000914059	0.000757183	0.000446444	0.000700719	0.00165412	0.000948486	0.000578619	0.000742522
Ktedonobacteria	0.000342448	0.000288044	0.00114018	0.00127536	0.00116215	0.000558198	0.000966187	0.00115823	0.00162231	0.000522936	0.000903605
Methanobacteria	0.0025754	0.00308298	0.000857697	0.00121272	0.000594472	0.000491864	0.000962774	0.00257106	0.000420347	0.0033449	0.00161142
Methanococci	0.000930201	0.00107335	0.00072212	0.000919745	0.000894171	0.000516746	0.000793537	0.00286157	0.000425287	0.00107684	0.00102136
Methanomicrobia	0.00849447	0.0078979	0.00392561	0.00416935	0.00413416	0.00203104	0.0033119	0.0646599	0.00293469	0.00881924	0.0110378
Methanopyri	6.23425e-05	6.08821e-05	4.2977e-05	6.8537e-05	4.95584e-05	4.42915e-05	6.19296e-05	0.000251504	5.7465e-05	9.03507e-05	7.89838e-05
Mollicutes	0.000670308	0.00102444	0.0015297	0.00134713	0.00142604	0.000613353	0.00110767	0.00214756	0.000254846	0.000543603	0.00106646
Negativicutes	0.00678723	0.0151401	0.00728234	0.00672774	0.0056999	0.0025017	0.00452769	0.00668549	0.00143763	0.00692622	0.0063716
Nitrospira (class)	0.000771115	0.000739762	0.0098382	0.0120698	0.0131997	0.00159557	0.00501039	0.00263317	0.0353146	0.000842965	0.00820152
Opitutae	0.0010762	0.00107648	0.00320339	0.00313808	0.00245094	0.00168089	0.00234817	0.00264572	0.00531378	0.00245116	0.00253848
Planctomycetacia	0.00200032	0.00170611	0.00841322	0.00825352	0.00732055	0.00424843	0.00603768	0.00626753	0.0269064	0.0085541	0.00797079
Solibacteres	0.00086061	0.000820853	0.00272817	0.00315918	0.00347937	0.00165696	0.00215108	0.00310551	0.0075734	0.00170616	0.00272413
Spartobacteria	0.000358651	0.000332604	0.001963	0.0018985	0.00162485	0.00108554	0.00137748	0.00103101	0.00367395	0.00091948	0.00142651
Sphingobacteria	0.00503015	0.00430187	0.0125651	0.0104652	0.0128824	0.0184479	0.0148128	0.013948	0.0201737	0.00782646	0.0120454
Spirochaetes (class)	0.00428844	0.00490396	0.00562933	0.00528154	0.00519277	0.00252176	0.00404801	0.0262663	0.00366932	0.00348738	0.00652888
Synergistia	0.00599308	0.00767808	0.00248801	0.00238617	0.00242417	0.000887723	0.00173005	0.0218891	0.00112018	0.00463656	0.00512331
Thermococci	0.000721648	0.000745299	0.000768662	0.000724104	0.000806204	0.000363504	0.000575207	0.0036941	0.000578048	0.000849897	0.000982667
Thermomicrobia (class)	0.000769517	0.000648004	0.00369108	0.00211691	0.00276836	0.000864538	0.00150432	0.004223	0.00249634	0.00111604	0.00201981
Thermoplasmata	0.000129601	0.000143206	0.000216166	0.000233496	0.000262151	9.97115e-05	0.000182347	0.000501851	0.00012892	0.000123947	0.00020214
Thermoprotei	0.000490202	0.000508083	0.000743136	0.000814021	0.00079564	0.000426583	0.00066374	0.00270695	0.000677016	0.000551789	0.000837715
Thermotogae (class)	0.00523848	0.00535293	0.00281265	0.00315716	0.00348409	0.00129907	0.00239051	0.0342641	0.00168255	0.00271407	0.00623956
unclassified	0.0160193	0.019804	0.0257377	0.0282073	0.0262219	0.033145	0.0287405	0.0678144	0.0277787	0.0148817	0.0288351
Verrucomicrobiae	0.00172354	0.00176474	0.00487597	0.00488916	0.00496949	0.00256986	0.00340694	0.00367645	0.00917414	0.00295069	0.0040001
Zetaproteobacteria	0.00013951	0.000129051	0.000401999	0.000393711	0.000385434	0.000264718	0.000346155	0.00031124	0.000484269	0.00018472	0.000304081

## Sheet: barplot_table_Order
Taxonomy	1	2	3	4	5	6	7	8	9	10
Acholeplasmatales	0.00022988	0.000339263	0.000321697	0.000329405	0.000292496	0.000205218	0.000332675	0.000900279	7.79131e-05	0.000206406
Acidilobales	6.46605e-06	6.92689e-06	3.68209e-05	1.88752e-05	1.99292e-05	8.34647e-06	1.29421e-05	4.20887e-05	1.88138e-05	9.25646e-06
Acidimicrobiales	0.000118738	6.59297e-05	0.000643039	0.000655084	0.000470819	0.000325491	0.000476176	0.000203985	0.000391663	0.000141988
Acidithiobacillales	0.000522403	0.000468987	0.00120432	0.00143491	0.00102643	0.00210466	0.00182194	0.0010273	0.00134213	0.000713509
Acidobacteriales	0.000432775	0.000405736	0.00152009	0.00169601	0.00155051	0.000989493	0.00131955	0.00142263	0.00285164	0.000750005
Actinomycetales	0.0269908	0.0167604	0.0506315	0.0626043	0.0486733	0.0900033	0.0755469	0.0520918	0.0332277	0.0299146
Aeromonadales	0.0189466	0.0089614	0.00261361	0.00291667	0.00323467	0.00433353	0.00341884	0.000913659	0.00199906	0.0127387
Alteromonadales	0.0115878	0.00880926	0.0158628	0.0148496	0.016124	0.0146368	0.0152006	0.00950767	0.0147879	0.0109751
Aquificales	0.00133114	0.00162761	0.00218924	0.0024425	0.00220645	0.00110354	0.00188939	0.00453871	0.00181233	0.00109317
Archaeoglobales	0.000391596	0.000363496	0.000232767	0.000337571	0.000467792	0.000165312	0.000262226	0.00196532	0.000280253	0.000514607
Bacillales	0.0146845	0.018463	0.0212217	0.0183509	0.0183592	0.012299	0.0167931	0.0316016	0.011477	0.0145084
Bacteroidales	0.0988697	0.19803	0.0524714	0.0692689	0.0697037	0.0470398	0.0541713	0.0872636	0.0151666	0.145315
Bdellovibrionales	0.000322796	0.000296567	0.00124894	0.00229576	0.00220074	0.0021289	0.00266659	0.000606643	0.00141504	0.000474734
Bifidobacteriales	0.00807791	0.00782681	0.00159651	0.00230716	0.0016043	0.00180469	0.00225823	0.00205408	0.000519398	0.00335083
Burkholderiales	0.115705	0.0832704	0.171991	0.181968	0.192144	0.215989	0.187846	0.0350121	0.163264	0.159057
Campylobacterales	0.0823027	0.102063	0.0204116	0.0235067	0.0216441	0.0135284	0.0164878	0.00734609	0.0064248	0.0276472
Cardiobacteriales	0.000373487	0.00029539	0.00069667	0.000570134	0.00110413	0.000486868	0.000571826	0.00053237	0.000481624	0.000602128
Caulobacterales	0.00227145	0.00157812	0.00605976	0.00562089	0.00702688	0.0144828	0.0106177	0.00159036	0.00546586	0.0084899
Cenarchaeales	1.53641e-05	1.71597e-05	9.57447e-05	0.000118173	6.79549e-05	5.89603e-05	0.000106827	9.3525e-05	3.5665e-05	1.90817e-05
Chlamydiales	0.000518593	0.000544213	0.0033062	0.00400594	0.00633865	0.0015223	0.00246588	0.00202528	0.00117766	0.000616043
Chlorobiales	0.00363557	0.00377934	0.0057588	0.00635024	0.00728823	0.00452526	0.00569302	0.010987	0.00659855	0.0045654
Chloroflexales	0.00289265	0.0022687	0.00981399	0.00773497	0.00935226	0.00319429	0.00526118	0.0164073	0.0122094	0.00457799
Chromatiales	0.00334568	0.00271079	0.0120043	0.0111838	0.0102647	0.00828319	0.00927169	0.00601019	0.0135041	0.0052567
Chroococcales	0.00298329	0.00309637	0.00789081	0.00854891	0.00802029	0.0199631	0.01212	0.00811312	0.00896302	0.00391309
Chrysiogenales	0.000257283	0.000319001	0.000416206	0.000391634	0.000311012	0.00022451	0.000313331	0.000680709	0.0003335	0.000267491
Clostridiales	0.106613	0.160545	0.0384103	0.0504241	0.0405401	0.0255115	0.0415714	0.115569	0.0173638	0.0878325
Coriobacteriales	0.0047656	0.00589136	0.00160988	0.0018781	0.00135861	0.000876843	0.00147715	0.00297106	0.000656506	0.00310767
Cytophagales	0.0048311	0.00412092	0.0101251	0.0090313	0.011652	0.0115197	0.011055	0.0125624	0.0194824	0.00722619
Deferribacterales	0.00103727	0.00118239	0.00109709	0.00121527	0.00100614	0.000652782	0.00101415	0.00290545	0.000857984	0.000892056
Deinococcales	0.000736676	0.000656982	0.00180186	0.0019138	0.00184762	0.00121947	0.00172039	0.00208339	0.00237408	0.00116398
Desulfarculales	0.000406154	0.000444718	0.000859588	0.000685777	0.000487192	0.000280159	0.000504439	0.00322785	0.00048047	0.000439738
Desulfobacterales	0.00377004	0.00389157	0.00312726	0.00388946	0.00318422	0.00234619	0.00327239	0.0162294	0.00350972	0.00460301
Desulfovibrionales	0.0126003	0.0188878	0.00788882	0.0102768	0.00806981	0.00784501	0.00947382	0.0157146	0.00565955	0.0126407
Desulfurococcales	0.000190719	0.000192589	0.000215539	0.000290679	0.000305571	0.000141036	0.000229797	0.000820916	0.000231733	0.000217011
Desulfuromonadales	0.00702257	0.00743083	0.00920854	0.0103616	0.010731	0.00634978	0.00836315	0.0262042	0.0129677	0.00960526
Dictyoglomales	0.000562689	0.000673362	0.00102715	0.000718491	0.00112484	0.000309208	0.00054644	0.00219874	0.000434113	0.000542176
Elusimicrobiales	0.000214279	0.000328694	0.000513332	0.00052204	0.000568508	0.000230371	0.000413838	0.000789969	0.000173093	0.000264508
Enterobacteriales	0.0239776	0.0173852	0.031023	0.023059	0.0222836	0.0274013	0.0248975	0.0104339	0.0115992	0.0240785
Entomoplasmatales	3.98191e-05	6.83483e-05	6.42808e-05	9.34815e-05	7.95639e-05	3.86392e-05	7.02194e-05	6.61263e-05	1.61776e-05	3.47543e-05
Erysipelotrichales	0.00534302	0.0102186	0.00164514	0.00229724	0.00218362	0.00119916	0.00187719	0.00366497	0.000441626	0.00456011
Fibrobacterales	0.000515114	0.000695651	0.00035694	0.000410741	0.000383983	0.000210522	0.000311443	0.000791546	0.00018632	0.00394164
Flavobacteriales	0.0209477	0.0122415	0.0208119	0.0162127	0.0264301	0.0712444	0.0520474	0.0245566	0.0275579	0.0295169
Fusobacteriales	0.00705947	0.00728989	0.00245638	0.00332293	0.00365322	0.00263184	0.0033759	0.00586085	0.00101108	0.00746586
Gallionellales	0.000970337	0.000795381	0.00432052	0.00463455	0.0046211	0.00349592	0.00421507	0.000836283	0.00506533	0.00148119
Gemmatimonadales	0.000221595	0.000193529	0.00159843	0.00123926	0.00116386	0.000630267	0.000860638	0.000892186	0.00325637	0.000352617
Gloeobacterales	0.000300171	0.000284184	0.00135359	0.00103958	0.0013	0.000571421	0.000786474	0.00105964	0.00153435	0.000474853
Halanaerobiales	0.0010553	0.00137434	0.00102466	0.00108778	0.00104413	0.000527789	0.000856316	0.00350234	0.00062173	0.000996669
Halobacteriales	0.000391559	0.00036241	0.000671612	0.000914059	0.000757183	0.000446444	0.000700719	0.00165412	0.000948486	0.000578619
Herpetosiphonales	0.000492896	0.000377742	0.00216968	0.0016543	0.00151999	0.000675692	0.00114842	0.000942635	0.00247056	0.000818731
Hydrogenophilales	0.00100469	0.000731683	0.00482921	0.00398435	0.0038554	0.00289198	0.00359046	0.00109385	0.0074986	0.00172737
Ktedonobacterales	0.000342448	0.000288044	0.00114018	0.00127536	0.00116215	0.000558198	0.000966187	0.00115823	0.00162231	0.000522936
Lactobacillales	0.0241629	0.0195815	0.0108675	0.00953686	0.00723801	0.00688387	0.00882298	0.0123582	0.00263932	0.0154073
Legionellales	0.000838404	0.00078274	0.00495393	0.00545706	0.00500327	0.00454165	0.00584196	0.00170843	0.00207305	0.00087532
Lentisphaerales	0.000143435	0.00015835	0.000321835	0.000331446	0.000320348	0.00023101	0.000288657	0.000400514	0.000456325	0.000266823
Mariprofundales	0.00013951	0.000129051	0.000401999	0.000393711	0.000385434	0.000264718	0.000346155	0.00031124	0.000484269	0.00018472
Methanobacteriales	0.0025754	0.00308298	0.000857697	0.00121272	0.000594472	0.000491864	0.000962774	0.00257106	0.000420347	0.0033449
Methanocellales	0.000152562	0.000124345	0.000106695	0.000142785	0.000124472	6.7064e-05	0.00010762	0.000601397	0.000141621	0.000249443
Methanococcales	0.000930201	0.00107335	0.00072212	0.000919745	0.000894171	0.000516746	0.000793537	0.00286157	0.000425287	0.00107684
Methanomicrobiales	0.00408841	0.004973	0.00172776	0.00199193	0.00190217	0.00085222	0.00152104	0.0424765	0.00112202	0.00224414
Methanopyrales	6.23425e-05	6.08821e-05	4.2977e-05	6.8537e-05	4.95584e-05	4.42915e-05	6.19296e-05	0.000251504	5.7465e-05	9.03507e-05
Methanosarcinales	0.0042535	0.00280055	0.00209115	0.00203463	0.00210752	0.00111176	0.00168324	0.0215821	0.00167105	0.00632566
Methylacidiphilales	0.000169891	0.000172803	0.000732709	0.00046002	0.000606223	0.000218761	0.000326943	0.000732534	0.000503578	0.000224723
Methylococcales	0.00103368	0.000856444	0.004712	0.00406433	0.00298797	0.00273164	0.00337153	0.00154432	0.00520577	0.00194197
Methylophilales	0.00352346	0.00168687	0.066185	0.0377503	0.0389063	0.015385	0.0269619	0.00637121	0.143699	0.00739226
Mycoplasmatales	0.000400609	0.000616826	0.00114372	0.000924241	0.00105398	0.000369496	0.000704771	0.00118116	0.000160756	0.000302442
Myxococcales	0.0026653	0.00241723	0.0169698	0.0149111	0.0147264	0.00558971	0.00916695	0.00832454	0.0305032	0.00471662
Natranaerobiales	0.000383408	0.000498628	0.00026407	0.000387047	0.000357139	0.000185483	0.000307696	0.00125289	0.000227656	0.00035508
Nautiliales	0.000563662	0.000748289	0.000338585	0.000418734	0.000372429	0.000202306	0.000312506	0.000392703	0.00013923	0.00024435
Neisseriales	0.0120021	0.00762437	0.0130402	0.0126077	0.0140895	0.0175817	0.0190043	0.00396609	0.00826409	0.0274413
Nitrosomonadales	0.00218644	0.00166667	0.00899071	0.00840724	0.00776261	0.00587236	0.00721577	0.00238729	0.0181384	0.00347956
Nitrosopumilales	3.30523e-05	3.40768e-05	0.000130448	0.000107548	8.81089e-05	5.28568e-05	8.84067e-05	0.000147474	7.329e-05	3.85344e-05
Nitrospirales	0.000771115	0.000739762	0.0098382	0.0120698	0.0131997	0.00159557	0.00501039	0.00263317	0.0353146	0.000842965
Nostocales	0.000972553	0.000983079	0.00337588	0.00290865	0.00288395	0.00210155	0.00247055	0.00253524	0.00382778	0.00130395
Oceanospirillales	0.00269584	0.00228841	0.00691366	0.00752401	0.00869178	0.00594036	0.00661328	0.00319783	0.00633883	0.0033236
Oscillatoriales	0.000678211	0.000683417	0.00204772	0.00238843	0.00184375	0.00151781	0.00205925	0.00182743	0.00238638	0.000904794
Parvularculales	9.32008e-05	8.07125e-05	0.000203591	0.000282677	0.000231197	0.000315873	0.000314424	0.00012099	0.000271832	0.000163786
Pasteurellales	0.00302871	0.00267671	0.0050932	0.00438324	0.00681046	0.00375768	0.0045496	0.00273823	0.00194295	0.00382613
Planctomycetales	0.00200032	0.00170611	0.00841322	0.00825352	0.00732055	0.00424843	0.00603768	0.00626753	0.0269064	0.0085541
Prochlorales	0.000286446	0.000338924	0.00102294	0.000919777	0.000845219	0.00234836	0.0014298	0.000770734	0.000560095	0.000312349
Pseudomonadales	0.174168	0.0678644	0.0331234	0.0319659	0.0389881	0.0340818	0.0311184	0.0108281	0.0217951	0.0465963
Puniceicoccales	0.000185258	0.000187912	0.000441617	0.000463224	0.000415282	0.000302631	0.000382244	0.000510369	0.000699623	0.000364209
Rhizobiales	0.0312598	0.0288315	0.0623805	0.064105	0.0458097	0.0619312	0.0644899	0.0215151	0.0449081	0.0384794
Rhodobacterales	0.0137926	0.00940167	0.0207512	0.0181873	0.0163937	0.0289875	0.0241195	0.00785775	0.0235059	0.0277552
Rhodocyclales	0.01627	0.0113188	0.0326476	0.0265305	0.0339195	0.0195259	0.0235207	0.006239	0.0397694	0.0296675
Rhodospirillales	0.00446906	0.00393597	0.0108566	0.0124063	0.0110757	0.0125769	0.0124562	0.004683	0.010651	0.00638408
Rickettsiales	0.000562119	0.000660479	0.00316112	0.0033777	0.00389544	0.00296543	0.00389679	0.00160013	0.00108656	0.000512623
Rubrobacterales	0.00039921	0.000375733	0.000896725	0.00101024	0.000892887	0.00052574	0.000772312	0.0014207	0.00118969	0.000548081
Selenomonadales	0.00678723	0.0151401	0.00728234	0.00672774	0.0056999	0.0025017	0.00452769	0.00668549	0.00143763	0.00692622
Solibacterales	0.00086061	0.000820853	0.00272817	0.00315918	0.00347937	0.00165696	0.00215108	0.00310551	0.0075734	0.00170616
Solirubrobacterales	0.000253957	0.00019881	0.000728496	0.00108263	0.000974354	0.00058099	0.000900766	0.000670012	0.000762044	0.000338034
Sphaerobacterales	0.000481275	0.000405348	0.00252315	0.00130194	0.00211766	0.000557684	0.000937428	0.0030172	0.00162556	0.000708955
Sphingobacteriales	0.00503015	0.00430187	0.0125651	0.0104652	0.0128824	0.0184479	0.0148128	0.013948	0.0201737	0.00782646
Sphingomonadales	0.00265651	0.00183821	0.0105062	0.00759072	0.00660633	0.0292438	0.0164784	0.00273017	0.0114697	0.0106922
Spirochaetales	0.00428844	0.00490396	0.00562933	0.00528154	0.00519277	0.00252176	0.00404801	0.0262663	0.00366932	0.00348738
Sulfolobales	0.000110924	0.000122262	0.000276751	0.000205579	0.000179555	0.000126823	0.000182597	0.000672544	0.000158006	0.000118239
Synergistales	0.00599308	0.00767808	0.00248801	0.00238617	0.00242417	0.000887723	0.00173005	0.0218891	0.00112018	0.00463656
Syntrophobacterales	0.0048914	0.00519951	0.00276515	0.00309303	0.00332287	0.00149166	0.0022642	0.037219	0.00307573	0.00468529
Thermales	0.000865637	0.000821206	0.00200675	0.00236249	0.00219254	0.00138945	0.00188909	0.00328919	0.00266331	0.00124948
Thermoanaerobacterales	0.00815613	0.0115882	0.006126	0.00730124	0.00795314	0.00343245	0.0057179	0.0253521	0.00448383	0.00771886
Thermococcales	0.000721648	0.000745299	0.000768662	0.000724104	0.000806204	0.000363504	0.000575207	0.0036941	0.000578048	0.000849897
Thermomicrobiales	0.000288242	0.000242655	0.00116793	0.000814966	0.000650695	0.000306854	0.000566887	0.0012058	0.000870782	0.000407087
Thermoplasmatales	0.000129601	0.000143206	0.000216166	0.000233496	0.000262151	9.97115e-05	0.000182347	0.000501851	0.00012892	0.000123947
Thermoproteales	0.000182092	0.000186305	0.000214026	0.000298888	0.000290585	0.000150378	0.000238404	0.0011714	0.000268463	0.000207282
Thermotogales	0.00523848	0.00535293	0.00281265	0.00315716	0.00348409	0.00129907	0.00239051	0.0342641	0.00168255	0.00271407
Thiotrichales	0.00127709	0.00133694	0.00329008	0.00400764	0.00297523	0.00609727	0.00652006	0.00195565	0.00233259	0.00112468
unclassified	0.0243461	0.0294493	0.0370307	0.0394898	0.0407705	0.025242	0.0320339	0.0733644	0.0420914	0.0262606
Verrucomicrobiales	0.00172354	0.00176474	0.00487597	0.00488916	0.00496949	0.00256986	0.00340694	0.00367645	0.00917414	0.00295069
Vibrionales	0.00520052	0.00398946	0.00704902	0.00566116	0.00758373	0.00572796	0.00621456	0.00452847	0.00420699	0.0052654
Xanthomonadales	0.00635057	0.00368718	0.0115915	0.00892265	0.0115848	0.020175	0.0128276	0.00389783	0.0110477	0.0234572

## Sheet: barplot_table_Family
Taxonomy	1	2	3	4	5	6	7	8	9	10	Average
Acetobacteraceae	0.00156362	0.00130747	0.00364405	0.00390573	0.00369079	0.00422194	0.00422928	0.00197571	0.00331391	0.00246078	0.00303133
Acholeplasmataceae	0.00022988	0.000339263	0.000321697	0.000329405	0.000292496	0.000205218	0.000332675	0.000900279	7.79131e-05	0.000206406	0.000323523
Acidaminococcaceae	0.00150838	0.00344771	0.00167753	0.00120638	0.00150354	0.000366946	0.000784601	0.00125927	0.000236194	0.00227878	0.00142693
Acidilobaceae	6.46605e-06	6.92689e-06	3.68209e-05	1.88752e-05	1.99292e-05	8.34647e-06	1.29421e-05	4.20887e-05	1.88138e-05	9.25646e-06	1.80466e-05
Acidimicrobiaceae	0.000118738	6.59297e-05	0.000643039	0.000655084	0.000470819	0.000325491	0.000476176	0.000203985	0.000391663	0.000141988	0.000349292
Acidithiobacillaceae	0.000522403	0.000468987	0.00120432	0.00143491	0.00102643	0.00210466	0.00182194	0.0010273	0.00134213	0.000713509	0.00116666
Acidobacteriaceae	0.000432775	0.000405736	0.00152009	0.00169601	0.00155051	0.000989493	0.00131955	0.00142263	0.00285164	0.000750005	0.00129384
Acidothermaceae	0.00033307	0.000248648	0.000702781	0.00120724	0.000788645	0.00120298	0.00148026	0.00108884	0.00059086	0.000378051	0.000802138
Actinomycetaceae	0.00179763	0.00105839	0.000833943	0.00104878	0.000870888	0.00120127	0.00124028	0.00246134	0.00042775	0.00161129	0.00125516
Actinosynnemataceae	0.000198075	0.000136281	0.000493374	0.000678264	0.000815774	0.000630166	0.000743829	0.00049806	0.000399945	0.000242556	0.000483632
Aerococcaceae	0.000707847	0.000886007	0.000186087	0.000293466	0.000234372	0.000172551	0.000245086	0.000571631	9.56532e-05	0.000824616	0.000421732
Aeromonadaceae	0.0189466	0.0089614	0.00261361	0.00291667	0.00323467	0.00433353	0.00341884	0.000913659	0.00199906	0.0127387	0.00600768
Alcaligenaceae	0.00372684	0.00277897	0.00962852	0.0080128	0.00738487	0.017385	0.011806	0.00237208	0.00862647	0.00569241	0.0077414
Alcanivoracaceae	0.000616756	0.000503553	0.00189349	0.00208229	0.00447705	0.00154074	0.00169741	0.000917842	0.00190833	0.000778445	0.00164159
Alicyclobacillaceae	0.000560298	0.000706498	0.000657544	0.00103223	0.000809007	0.000488651	0.000789381	0.00152997	0.000883708	0.000643585	0.000810088
Alteromonadaceae	0.00204636	0.00167176	0.00402908	0.0041012	0.00350943	0.00347785	0.00375304	0.00206043	0.0037152	0.00247478	0.00308391
Anaplasmataceae	0.000190833	0.000233106	0.000809443	0.00117751	0.00101201	0.00081768	0.00118849	0.000518835	0.000346241	0.000175079	0.000646924
Aquificaceae	0.000760478	0.000942775	0.00123888	0.00148792	0.00137058	0.000663164	0.00114108	0.00264137	0.00117572	0.000662475	0.00120844
Archaeoglobaceae	0.000391596	0.000363496	0.000232767	0.000337571	0.000467792	0.000165312	0.000262226	0.00196532	0.000280253	0.000514607	0.000498094
Aurantimonadaceae	0.000346695	0.000288547	0.000589763	0.000670711	0.000545676	0.000900037	0.00078004	0.000278479	0.000684483	0.000531131	0.000561556
Bacillaceae	0.00918078	0.0116348	0.0126767	0.0111749	0.0119648	0.00796884	0.0104908	0.0198438	0.00712433	0.00891493	0.0110975
Bacteroidaceae	0.0624672	0.0855026	0.0242064	0.0303626	0.0311039	0.0259058	0.02523	0.0461584	0.00764797	0.0822274	0.0420812
Bartonellaceae	0.000330821	0.000232969	0.00203388	0.00124029	0.000789044	0.00079706	0.00110183	0.000353532	0.000362694	0.000284061	0.000752619
Bdellovibrionaceae	0.000322796	0.000296567	0.00124894	0.00229576	0.00220074	0.0021289	0.00266659	0.000606643	0.00141504	0.000474734	0.00136567
Beijerinckiaceae	0.000652099	0.000629652	0.000983562	0.00125898	0.00111846	0.0017105	0.00146469	0.000503637	0.00148107	0.000935751	0.00107384
Beutenbergiaceae	0.000424391	0.000224927	0.000357242	0.000517768	0.00031778	0.000833609	0.000740512	0.000219254	0.000330272	0.000498664	0.000446442
Bifidobacteriaceae	0.00807791	0.00782681	0.00159651	0.00230716	0.0016043	0.00180469	0.00225823	0.00205408	0.000519398	0.00335083	0.00313999
Blattabacteriaceae	6.337e-05	5.56562e-05	0.000106647	0.000109072	9.67068e-05	0.000123033	0.000136305	0.000251473	0.000118771	6.84632e-05	0.00011295
Brachyspiraceae	0.000745147	0.00110382	0.00102062	0.000762722	0.000565711	0.000469803	0.000667843	0.00170442	0.00025273	0.000672283	0.000796511
Bradyrhizobiaceae	0.00713024	0.0062916	0.0146083	0.0174584	0.013399	0.0164715	0.0166133	0.00702851	0.0176524	0.0110474	0.0127701
Brevibacteriaceae	0.000395685	0.000211476	0.000295972	0.000390612	0.00035042	0.000961256	0.000689272	0.000510052	0.000191149	0.000392747	0.000438864
Brucellaceae	0.00147686	0.00109672	0.00342776	0.00267203	0.00294023	0.00380847	0.00337151	0.00146785	0.00172912	0.00236874	0.00243593
Burkholderiaceae	0.0151072	0.0111147	0.0490607	0.043714	0.0474989	0.0635631	0.0527694	0.0105985	0.0426001	0.0228119	0.0358839
Campylobacteraceae	0.072196	0.0867272	0.0159687	0.0179988	0.0170326	0.0100305	0.0119074	0.00399238	0.00453405	0.0230953	0.0263483
Cardiobacteriaceae	0.000373487	0.00029539	0.00069667	0.000570134	0.00110413	0.000486868	0.000571826	0.00053237	0.000481624	0.000602128	0.000571463
Carnobacteriaceae	0.00100142	0.000578923	0.00026484	0.000220678	0.000238546	0.000211252	0.000219856	0.000384759	7.99988e-05	0.00074239	0.000394266
Catenulisporaceae	0.000247871	0.000167517	0.000769379	0.00109009	0.00067249	0.0010614	0.00127875	0.000395702	0.000552294	0.000296888	0.000653239
Caulobacteraceae	0.00227145	0.00157812	0.00605976	0.00562089	0.00702688	0.0144828	0.0106177	0.00159036	0.00546586	0.0084899	0.00632038
Cellulomonadaceae	0.000388434	0.000213302	0.000298425	0.000527453	0.000331624	0.000831619	0.000757423	0.000379091	0.000265421	0.000480475	0.000447327
Cenarchaeaceae	1.53641e-05	1.71597e-05	9.57447e-05	0.000118173	6.79549e-05	5.89603e-05	0.000106827	9.3525e-05	3.5665e-05	1.90817e-05	6.28456e-05
Chlamydiaceae	0.000182167	0.000181762	0.00105017	0.000964631	0.000830704	0.000325071	0.00057769	0.000552246	0.000295895	0.000204426	0.000516476
Chlorobiaceae	0.00363557	0.00377934	0.0057588	0.00635024	0.00728823	0.00452526	0.00569302	0.010987	0.00659855	0.0045654	0.00591814
Chloroflexaceae	0.00263448	0.00207948	0.00903393	0.00683766	0.00870166	0.00286145	0.00469044	0.0159026	0.0108605	0.00414556	0.00677478
Chromatiaceae	0.00148672	0.0012399	0.00410133	0.0050203	0.00431657	0.0034578	0.00404597	0.00294913	0.00609861	0.00227472	0.0034991
Chrysiogenaceae	0.000257283	0.000319001	0.000416206	0.000391634	0.000311012	0.00022451	0.000313331	0.000680709	0.0003335	0.000267491	0.000351468
Clostridiaceae	0.0418605	0.0633897	0.0165977	0.0213151	0.0178068	0.0122985	0.0184958	0.0464571	0.00683055	0.0359735	0.0281025
Clostridiales Family XI. Incertae Sedis	0.00155353	0.00232237	0.00119278	0.00146545	0.00123207	0.000657995	0.00115025	0.00337827	0.00034488	0.00123691	0.00145345
Clostridiales Family XVII. Incertae Sedis	0.000341119	0.000351539	0.000674832	0.0008871	0.000784471	0.000383111	0.000659737	0.00132686	0.000849419	0.00044132	0.000669951
Clostridiales Family XVIII. Incertae Sedis	0.000727673	0.00085735	0.000954642	0.00111299	0.00085394	0.000558477	0.000847098	0.00187903	0.00119004	0.000871393	0.000985264
Colwelliaceae	0.000364931	0.000347491	0.000658591	0.000662652	0.000736969	0.000708594	0.000723069	0.000400291	0.000732836	0.000406859	0.000574228
Comamonadaceae	0.0892671	0.0632929	0.0805473	0.0994964	0.106294	0.110742	0.096058	0.0175667	0.074193	0.118159	0.0855616
Conexibacteraceae	0.000253957	0.00019881	0.000728496	0.00108263	0.000974354	0.00058099	0.000900766	0.000670012	0.000762044	0.000338034	0.000649009
Coriobacteriaceae	0.0047656	0.00589136	0.00160988	0.0018781	0.00135861	0.000876843	0.00147715	0.00297106	0.000656506	0.00310767	0.00245928
Corynebacteriaceae	0.0014479	0.00101584	0.00246527	0.00223944	0.00175017	0.00354141	0.00291104	0.00265828	0.00103495	0.00149566	0.002056
Coxiellaceae	0.00017111	0.000176658	0.000732953	0.00120942	0.00101453	0.000857637	0.000976464	0.000515759	0.000517579	0.000207848	0.000637995
Cyclobacteriaceae	0.000336287	0.000254331	0.000765011	0.000653456	0.000847513	0.000758926	0.000782377	0.000920932	0.00152807	0.000514584	0.000736149
Cystobacteraceae	0.000279523	0.000230166	0.00228189	0.00188532	0.00163007	0.000670216	0.00115572	0.000889743	0.00404605	0.000491221	0.00135599
Cytophagaceae	0.00400837	0.00348047	0.00817454	0.0074813	0.00976149	0.00982412	0.00922429	0.010422	0.0159642	0.00606239	0.00844032
Deferribacteraceae	0.00103727	0.00118239	0.00109709	0.00121527	0.00100614	0.000652782	0.00101415	0.00290545	0.000857984	0.000892056	0.00118606
Deinococcaceae	0.000556116	0.000505688	0.00140498	0.00141343	0.00120853	0.000967436	0.00134185	0.00149587	0.00165962	0.000883914	0.00114374
Dermabacteraceae	0.000273049	0.00016621	0.000236446	0.000262782	0.000229402	0.000541145	0.000399578	0.000374593	0.000134426	0.000279191	0.000289682
Dermacoccaceae	0.000523712	0.000259725	0.0005332	0.000739593	0.000534816	0.00104465	0.000986523	0.000659142	0.00034877	0.000579354	0.000620948
Desulfarculaceae	0.000406154	0.000444718	0.000859588	0.000685777	0.000487192	0.000280159	0.000504439	0.00322785	0.00048047	0.000439738	0.000781609
Desulfobacteraceae	0.0024886	0.00257785	0.00220062	0.00260068	0.00212016	0.00154167	0.00219464	0.0132434	0.00235744	0.00263938	0.00339645
Desulfobulbaceae	0.00128145	0.00131372	0.000926644	0.00128878	0.00106406	0.00080452	0.00107776	0.002986	0.00115228	0.00196363	0.00138588
Desulfohalobiaceae	0.00054422	0.000581022	0.000466394	0.000692737	0.000707799	0.000346028	0.000517277	0.00194575	0.000607561	0.00063031	0.00070391
Desulfomicrobiaceae	0.00121123	0.00111806	0.000751677	0.000660648	0.000763801	0.000468266	0.000545984	0.00145919	0.000780023	0.0016381	0.000939697
Desulfovibrionaceae	0.0108449	0.0171887	0.00667075	0.00892341	0.00659821	0.00703072	0.00841056	0.0123096	0.00427196	0.0103723	0.00926212
Desulfurococcaceae	0.000154128	0.00015522	0.000170437	0.000237114	0.000263306	0.000118052	0.00019141	0.000684631	0.000186377	0.000177098	0.000233777
Desulfuromonadaceae	0.000400232	0.000441379	0.000342932	0.000544304	0.000416797	0.00035453	0.000446929	0.00127398	0.000666563	0.000486777	0.000537442
Dictyoglomaceae	0.000562689	0.000673362	0.00102715	0.000718491	0.00112484	0.000309208	0.00054644	0.00219874	0.000434113	0.000542176	0.000813721
Ectothiorhodospiraceae	0.0015918	0.00128448	0.00623116	0.00560563	0.00483133	0.00431179	0.00469905	0.00278776	0.00678218	0.00263444	0.00407596
Elusimicrobiaceae	0.000214279	0.000328694	0.000513332	0.00052204	0.000568508	0.000230371	0.000413838	0.000789969	0.000173093	0.000264508	0.000401863
Enterobacteriaceae	0.0239776	0.0173852	0.031023	0.023059	0.0222836	0.0274013	0.0248975	0.0104339	0.0115992	0.0240785	0.0216139
Enterococcaceae	0.00390533	0.00309192	0.00223775	0.00138327	0.000939211	0.0013886	0.00133764	0.0018297	0.000374355	0.00345229	0.00199401
Entomoplasmataceae	3.94913e-05	6.78233e-05	6.38314e-05	9.21127e-05	7.81635e-05	3.8294e-05	6.93944e-05	6.59058e-05	1.61416e-05	3.46586e-05	5.65817e-05
Erysipelotrichaceae	0.00534302	0.0102186	0.00164514	0.00229724	0.00218362	0.00119916	0.00187719	0.00366497	0.000441626	0.00456011	0.00334306
Erythrobacteraceae	0.000414914	0.000297276	0.00135234	0.00123369	0.00154464	0.00390267	0.0025261	0.000725017	0.00213429	0.00214836	0.00162793
Eubacteriaceae	0.0139236	0.0200057	0.0026393	0.00377481	0.00280937	0.00177815	0.00305706	0.00572889	0.000741458	0.00968347	0.00641418
Ferrimonadaceae	0.000215588	0.000155378	0.000330918	0.000295615	0.000209102	0.00027835	0.000293482	0.000126415	0.000268153	0.000260139	0.000243314
Ferroplasmaceae	2.34474e-05	2.77356e-05	1.3051e-05	3.33073e-05	2.46585e-05	1.7606e-05	2.90083e-05	6.56808e-05	1.85856e-05	1.93034e-05	2.72384e-05
Fibrobacteraceae	0.000515114	0.000695651	0.00035694	0.000410741	0.000383983	0.000210522	0.000311443	0.000791546	0.00018632	0.00394164	0.00078039
Flammeovirgaceae	0.000486448	0.00038612	0.00118559	0.000896541	0.00104302	0.000936637	0.00104835	0.00121946	0.00199014	0.000649215	0.000984151
Flavobacteriaceae	0.0193055	0.011573	0.0182209	0.0146743	0.0230775	0.0626146	0.0443467	0.0231124	0.0249752	0.0275821	0.0269482
Francisellaceae	0.000661307	0.000757883	0.00161997	0.00205918	0.00139695	0.00464961	0.00484449	0.00111506	0.000390696	0.000433367	0.00179285
Frankiaceae	0.00106693	0.000691886	0.00394637	0.00481946	0.00355625	0.00379371	0.00486833	0.00249172	0.00296834	0.00135411	0.00295571
Fusobacteriaceae	0.00705947	0.00728989	0.00245638	0.00332293	0.00365322	0.00263184	0.0033759	0.00586085	0.00101108	0.00746586	0.00441274
Gallionellaceae	0.000970337	0.000795381	0.00432052	0.00463455	0.0046211	0.00349592	0.00421507	0.000836283	0.00506533	0.00148119	0.00304357
Gemmatimonadaceae	0.000221595	0.000193529	0.00159843	0.00123926	0.00116386	0.000630267	0.000860638	0.000892186	0.00325637	0.000352617	0.00104088
Geobacteraceae	0.00454938	0.00475465	0.00691327	0.00724607	0.00758822	0.00440879	0.00584039	0.0184419	0.00921884	0.00626631	0.00752279
Geodermatophilaceae	0.000236975	0.000148091	0.000810673	0.000847407	0.000567899	0.000813312	0.000971419	0.000316833	0.000455022	0.000280652	0.000544828
Glycomycetaceae	0.000155487	0.000111023	0.000658195	0.000635579	0.00056587	0.000488195	0.000654146	0.000367573	0.000385368	0.000195799	0.000421724
Gordoniaceae	0.000283021	0.000122036	0.000407789	0.000434455	0.000361583	0.000792658	0.00051632	0.000243862	0.00020561	0.000210879	0.000357821
Hahellaceae	0.000669148	0.000541017	0.00173632	0.00225698	0.00163443	0.00140629	0.0018374	0.000640458	0.00176074	0.000853114	0.00133359
Halanaerobiaceae	0.000789375	0.00101834	0.000876848	0.000816425	0.000828214	0.000406782	0.000647044	0.00267581	0.000463468	0.000741108	0.000926341
Haliangiaceae	0.000286283	0.000245475	0.00231015	0.00164347	0.00183961	0.000618753	0.00101746	0.000882159	0.00414035	0.000503396	0.00134871
Halobacteriaceae	0.000391559	0.00036241	0.000671612	0.000914059	0.000757183	0.000446444	0.000700719	0.00165412	0.000948486	0.000578619	0.000742522
Halobacteroidaceae	0.000265929	0.000355995	0.000147812	0.000271353	0.000215918	0.000121007	0.000209272	0.000826538	0.000158262	0.000255561	0.000282765
Halomonadaceae	0.000555769	0.000443762	0.0013758	0.00125041	0.00115221	0.00116613	0.00124015	0.000479005	0.00109131	0.000712178	0.000946672
Halothiobacillaceae	0.000267165	0.000186418	0.00167184	0.000557885	0.00111677	0.000513601	0.000526677	0.000273299	0.000623316	0.000347544	0.000608452
Helicobacteraceae	0.0086178	0.0138024	0.00421689	0.00506436	0.00416022	0.00309129	0.00411242	0.00307358	0.00169165	0.00388902	0.00517196
Heliobacteriaceae	0.000872086	0.00134626	0.00073564	0.000791897	0.000741207	0.000360802	0.00058396	0.00223732	0.000498448	0.000912948	0.000908057
Herpetosiphonaceae	0.000492896	0.000377742	0.00216968	0.0016543	0.00151999	0.000675692	0.00114842	0.000942635	0.00247056	0.000818731	0.00122706
Hydrogenophilaceae	0.00100469	0.000731683	0.00482921	0.00398435	0.0038554	0.00289198	0.00359046	0.00109385	0.0074986	0.00172737	0.00312076
Hydrogenothermaceae	0.000570664	0.000684834	0.000950359	0.000954581	0.00083587	0.000440378	0.000748308	0.00189734	0.000636615	0.000430695	0.000814964
Hyphomicrobiaceae	0.000432859	0.000341807	0.00187364	0.00219583	0.00139822	0.00153475	0.00202339	0.000638803	0.00161126	0.000902142	0.00129527
Hyphomonadaceae	0.000641571	0.000532302	0.0019466	0.00193638	0.00188083	0.00259069	0.00230224	0.000857739	0.0024306	0.00136304	0.0016482
Idiomarinaceae	0.000398696	0.000352295	0.00093129	0.0007413	0.000640962	0.000783536	0.000817318	0.00075718	0.000732716	0.000475515	0.000663081
Intrasporangiaceae	0.000843389	0.000413221	0.00113472	0.00168454	0.00106433	0.00173059	0.00195552	0.000839119	0.00105591	0.00107057	0.00117919
Jonesiaceae	0.000235357	0.000141196	0.000238273	0.000318156	0.000334111	0.000601146	0.000501861	0.000252823	0.000114806	0.0002763	0.000301403
Kineosporiaceae	0.000500488	0.000299428	0.000700096	0.00120172	0.000791065	0.00142042	0.00153317	0.000882021	0.000552634	0.000606928	0.000848797
Ktedonobacteraceae	0.000342448	0.000288044	0.00114018	0.00127536	0.00116215	0.000558198	0.000966187	0.00115823	0.00162231	0.000522936	0.000903605
Lachnospiraceae	0.0105998	0.0169049	0.00271041	0.00359081	0.00291908	0.00160403	0.00280886	0.00691541	0.00075613	0.0119606	0.006077
Lactobacillaceae	0.00393431	0.00475236	0.00292664	0.00293923	0.00241988	0.00181535	0.00262845	0.00403128	0.000996527	0.00319414	0.00296382
Legionellaceae	0.000667294	0.000606082	0.00422098	0.00424765	0.00398874	0.00368402	0.00486549	0.00119268	0.00155547	0.000667472	0.00256959
Lentisphaeraceae	0.000143435	0.00015835	0.000321835	0.000331446	0.000320348	0.00023101	0.000288657	0.000400514	0.000456325	0.000266823	0.000291874
Leptospiraceae	0.000485992	0.00051231	0.00203986	0.00195687	0.00178585	0.00101336	0.00147303	0.00168314	0.00232464	0.000598832	0.00138739
Leuconostocaceae	0.000622979	0.000708803	0.000458024	0.000572043	0.000456152	0.000905478	0.000700998	0.000489129	0.000173661	0.00047275	0.000556002
Listeriaceae	0.0012139	0.0013919	0.00276617	0.00124338	0.00131086	0.000783761	0.00115192	0.00274431	0.000421087	0.00106153	0.00140888
Mariprofundaceae	0.00013951	0.000129051	0.000401999	0.000393711	0.000385434	0.000264718	0.000346155	0.00031124	0.000484269	0.00018472	0.000304081
Methanobacteriaceae	0.00246408	0.00298209	0.000819917	0.00113922	0.000517032	0.000457708	0.000902463	0.00216984	0.000396116	0.00308779	0.00149363
Methanocaldococcaceae	0.000383143	0.000407231	0.00015449	0.00032198	0.000261044	0.000175234	0.000279076	0.00138165	0.00019251	0.000473566	0.000402993
Methanocellaceae	0.000152562	0.000124345	0.000106695	0.000142785	0.000124472	6.7064e-05	0.00010762	0.000601397	0.000141621	0.000249443	0.0001818
Methanococcaceae	0.000547058	0.000666117	0.00056763	0.000597765	0.000633127	0.000341512	0.00051446	0.00147991	0.000232777	0.000603273	0.000618363
Methanocorpusculaceae	0.000214536	0.000320543	0.000123249	0.000125107	0.000203237	6.42941e-05	0.000101205	0.000737317	6.51102e-05	0.000244655	0.000219925
Methanomicrobiaceae	0.000955396	0.00105002	0.000555644	0.000760676	0.000689786	0.000262553	0.000543799	0.0247458	0.000278995	0.000684593	0.00305272
Methanopyraceae	6.23425e-05	6.08821e-05	4.2977e-05	6.8537e-05	4.95584e-05	4.42915e-05	6.19296e-05	0.000251504	5.7465e-05	9.03507e-05	7.89838e-05
Methanosaetaceae	0.00144957	0.000710915	0.000118162	0.000220175	0.000662272	0.000128305	0.000181909	0.00970457	0.000205085	0.00338575	0.00167667
Methanosarcinaceae	0.00280393	0.00208963	0.00197299	0.00181446	0.00144525	0.000983456	0.00150133	0.0118775	0.00146597	0.00293991	0.00288944
Methanospirillaceae	0.00239373	0.00301614	0.00055802	0.000557661	0.000536593	0.000223219	0.00041438	0.0132033	0.000334084	0.000587157	0.00218243
Methanothermaceae	0.000111325	0.000100897	3.77799e-05	7.34914e-05	7.74399e-05	3.41565e-05	6.03107e-05	0.000401222	2.42314e-05	0.000257113	0.000117797
Methylacidiphilaceae	0.000169891	0.000172803	0.000732709	0.00046002	0.000606223	0.000218761	0.000326943	0.000732534	0.000503578	0.000224723	0.000414818
Methylobacteriaceae	0.00224587	0.00202758	0.0161064	0.00556727	0.00471631	0.00608665	0.00615963	0.00248654	0.00388029	0.00286757	0.00521441
Methylococcaceae	0.00103368	0.000856444	0.004712	0.00406433	0.00298797	0.00273164	0.00337153	0.00154432	0.00520577	0.00194197	0.00284497
Methylocystaceae	0.000200399	0.000185773	0.000484548	0.000612809	0.00038626	0.000640247	0.000624114	0.000145551	0.000503585	0.000299561	0.000408285
Methylophilaceae	0.00349791	0.00166291	0.0658055	0.0375446	0.0386853	0.0151414	0.0266996	0.00625098	0.143365	0.007352	0.0346005
Microbacteriaceae	0.00138419	0.000714639	0.00082044	0.00119086	0.000916525	0.00809489	0.00432243	0.00077978	0.000543	0.0014587	0.00202255
Micrococcaceae	0.00214243	0.00125048	0.00238374	0.00284458	0.00225057	0.00632493	0.00470529	0.00269588	0.00148996	0.00241826	0.00285061
Micromonosporaceae	0.000727953	0.000457792	0.00263782	0.0026886	0.00191362	0.00244877	0.00306494	0.00129627	0.00159021	0.00088462	0.00177106
Moraxellaceae	0.074054	0.0271973	0.0103919	0.0113997	0.0163057	0.0139325	0.0113751	0.00232584	0.00397023	0.0268636	0.0197816
Moritellaceae	0.000183479	0.000134091	0.000180048	0.000220148	0.000177165	0.000218473	0.000232328	9.5953e-05	0.000149787	0.000192278	0.000178375
Mycobacteriaceae	0.00257635	0.00160331	0.00888362	0.0102978	0.00859529	0.023519	0.0102902	0.00668041	0.00429585	0.0029659	0.00797078
Mycoplasmataceae	0.000400609	0.000616826	0.00114372	0.000924241	0.00105398	0.000369496	0.000704771	0.00118116	0.000160756	0.000302442	0.0006858
Myxococcaceae	0.00165107	0.0015322	0.00723294	0.00685489	0.00668878	0.0030257	0.00453164	0.0052845	0.013261	0.00286556	0.00529283
Nakamurellaceae	0.000395133	0.000234738	0.000618406	0.000916863	0.000824227	0.000874523	0.00101588	0.000509869	0.000453264	0.000446715	0.000628962
Nannocystaceae	0.000112797	0.000110881	0.00182828	0.00121153	0.00108088	0.000346474	0.000704301	0.000426674	0.00249384	0.000208934	0.000852459
Natranaerobiaceae	0.000383408	0.000498628	0.00026407	0.000387047	0.000357139	0.000185483	0.000307696	0.00125289	0.000227656	0.00035508	0.00042191
Nautiliaceae	0.000563662	0.000748289	0.000338585	0.000418734	0.000372429	0.000202306	0.000312506	0.000392703	0.00013923	0.00024435	0.000373279
Neisseriaceae	0.0120021	0.00762437	0.0130402	0.0126077	0.0140895	0.0175817	0.0190043	0.00396609	0.00826409	0.0274413	0.0135621
Nitrosomonadaceae	0.00218644	0.00166667	0.00899071	0.00840724	0.00776261	0.00587236	0.00721577	0.00238729	0.0181384	0.00347956	0.00661071
Nitrosopumilaceae	3.30523e-05	3.40768e-05	0.000130448	0.000107548	8.81089e-05	5.28568e-05	8.84067e-05	0.000147474	7.329e-05	3.85344e-05	7.93796e-05
Nitrospiraceae	0.000771115	0.000739762	0.0098382	0.0120698	0.0131997	0.00159557	0.00501039	0.00263317	0.0353146	0.000842965	0.00820152
Nocardiaceae	0.00154058	0.000879809	0.00315077	0.00410608	0.00316213	0.0051919	0.00452816	0.00297888	0.0023148	0.00167692	0.002953
Nocardioidaceae	0.00142664	0.000852352	0.00265889	0.00341981	0.00307952	0.00355416	0.004107	0.00250026	0.0018517	0.00155765	0.0025008
Nocardiopsaceae	0.000519862	0.00035433	0.00118857	0.00168476	0.00171554	0.00169816	0.00198196	0.001518	0.000884243	0.000608342	0.00121538
Nostocaceae	0.000972553	0.000983079	0.00337588	0.00290865	0.00288395	0.00210155	0.00247055	0.00253524	0.00382778	0.00130395	0.00233632
Oceanospirillaceae	0.000854165	0.00080008	0.00190805	0.00193433	0.00142809	0.0018272	0.00183832	0.00116053	0.00157846	0.000979865	0.00143091
Opitutaceae	0.000890946	0.000888564	0.00276178	0.00267486	0.00203566	0.00137826	0.00196592	0.00213535	0.00461416	0.00208695	0.00214324
Oscillochloridaceae	0.000258178	0.000189223	0.000780062	0.000897316	0.000650606	0.000332841	0.000570745	0.000504707	0.00134885	0.000432429	0.000596495
Oxalobacteraceae	0.00298236	0.00263561	0.0108401	0.0121055	0.00924194	0.0105778	0.0124541	0.00210132	0.00941586	0.00434291	0.00766975
Paenibacillaceae	0.00212411	0.00272509	0.00269894	0.00290239	0.0026213	0.00190194	0.00263841	0.00431836	0.00215808	0.00241376	0.00265024
Parachlamydiaceae	0.00023779	0.000255653	0.00180841	0.00218626	0.00467137	0.000794949	0.00129006	0.00113579	0.000651551	0.000301586	0.00133334
Parvularculaceae	9.32008e-05	8.07125e-05	0.000203591	0.000282677	0.000231197	0.000315873	0.000314424	0.00012099	0.000271832	0.000163786	0.000207828
Pasteurellaceae	0.00302871	0.00267671	0.0050932	0.00438324	0.00681046	0.00375768	0.0045496	0.00273823	0.00194295	0.00382613	0.00388069
Pelobacteraceae	0.00207295	0.0022348	0.00195233	0.00257118	0.00272596	0.00158646	0.00207584	0.00648832	0.00308229	0.00285217	0.00276423
Peptococcaceae	0.00657485	0.00898852	0.00516742	0.00693875	0.00509338	0.00337012	0.00547196	0.018608	0.00356127	0.0064238	0.0070198
Peptostreptococcaceae	0.000682177	0.000794863	0.000297583	0.000309758	0.000253396	0.000144347	0.000238647	0.00065636	0.000101344	0.000412407	0.000389088
Phyllobacteriaceae	0.00318458	0.00245422	0.00740743	0.00711901	0.00535771	0.00793788	0.00760303	0.00308207	0.00613503	0.00538313	0.00556641
Picrophilaceae	2.50583e-05	2.79188e-05	4.5132e-05	6.03571e-05	4.97279e-05	2.61382e-05	4.89859e-05	9.68292e-05	3.19738e-05	2.44456e-05	4.36567e-05
Piscirickettsiaceae	0.000454868	0.000439747	0.00100631	0.00129439	0.000830976	0.00105127	0.00116601	0.000465606	0.00118171	0.000465462	0.000835635
Planctomycetaceae	0.00200032	0.00170611	0.00841322	0.00825352	0.00732055	0.00424843	0.00603768	0.00626753	0.0269064	0.0085541	0.00797079
Planococcaceae	1.47334e-06	4.89108e-07	2.0424e-08	1.79756e-07	1.01211e-08	1.09804e-07	4.3285e-08	3.09045e-07	5.8061e-09	7.60091e-07	3.40078e-07
Polyangiaceae	0.000335631	0.000298512	0.00331653	0.00331588	0.00348707	0.000928569	0.00175783	0.000841463	0.00656192	0.000647513	0.00214909
Porphyromonadaceae	0.0180059	0.0201554	0.00423869	0.00660955	0.00600641	0.010743	0.00788312	0.0211833	0.00462612	0.0339428	0.0133394
Prevotellaceae	0.0154025	0.0891868	0.0230142	0.0313497	0.0316196	0.00946552	0.0200755	0.0137387	0.00230043	0.0270763	0.0263229
Prochlorococcaceae	0.000286446	0.000338924	0.00102294	0.000919777	0.000845219	0.00234836	0.0014298	0.000770734	0.000560095	0.000312349	0.000883464
Promicromonosporaceae	0.000360301	0.000240543	0.000220599	0.000424945	0.000288592	0.000742419	0.00063375	0.000364288	0.000203433	0.000427087	0.000390596
Propionibacteriaceae	0.00197047	0.00149681	0.000831923	0.00073617	0.000501901	0.000870195	0.000870902	0.00848913	0.000427034	0.0015775	0.0017772
Pseudoalteromonadaceae	0.00116129	0.00093443	0.00188767	0.0017188	0.00188543	0.00185616	0.00188674	0.00118444	0.00180658	0.00114519	0.00154667
Pseudomonadaceae	0.100114	0.0406671	0.0227314	0.0205662	0.0226824	0.0201494	0.0197433	0.00850225	0.0178248	0.0197327	0.0292713
Pseudonocardiaceae	0.000931167	0.000633454	0.00219078	0.00303114	0.0021378	0.00297468	0.00341478	0.0020665	0.00194564	0.00111916	0.00204451
Psychromonadaceae	0.000622252	0.000643674	0.00111933	0.000930126	0.000831462	0.000843876	0.000919942	0.000537615	0.000998738	0.000666059	0.000811307
Puniceicoccaceae	0.000185258	0.000187912	0.000441617	0.000463224	0.000415282	0.000302631	0.000382244	0.000510369	0.000699623	0.000364209	0.000395237
Pyrodictiaceae	3.65917e-05	3.73686e-05	4.51016e-05	5.35646e-05	4.22654e-05	2.29842e-05	3.83865e-05	0.000136285	4.53561e-05	3.99131e-05	4.97817e-05
Rhizobiaceae	0.00580077	0.00394357	0.00889384	0.00857326	0.00700072	0.0108383	0.00975496	0.0035512	0.00756459	0.0105905	0.00765117
Rhodobacteraceae	0.013	0.00874665	0.0185141	0.0159456	0.0142871	0.0259985	0.0214622	0.00684215	0.0207445	0.0261232	0.0171664
Rhodocyclaceae	0.01627	0.0113188	0.0326476	0.0265305	0.0339195	0.0195259	0.0235207	0.006239	0.0397694	0.0296675	0.0239409
Rhodospirillaceae	0.00290543	0.00262851	0.00721256	0.00850061	0.0073849	0.00835495	0.00822689	0.00270729	0.00733704	0.0039233	0.00591815
Rhodothermaceae	0.000760188	0.000727725	0.00197184	0.00172878	0.00196647	0.000961055	0.00136323	0.00369591	0.00281057	0.00110011	0.00170859
Rickettsiaceae	0.000262981	0.00030752	0.00189525	0.00163925	0.00233119	0.00137925	0.00202335	0.000792931	0.000468617	0.000223705	0.0011324
Rikenellaceae	0.00258263	0.00273077	0.000831888	0.000764002	0.000808771	0.00053641	0.000713611	0.00514731	0.000409669	0.00131295	0.0015838
Rubrobacteraceae	0.00039921	0.000375733	0.000896725	0.00101024	0.000892887	0.00052574	0.000772312	0.0014207	0.00118969	0.000548081	0.000803131
Ruminococcaceae	0.0234361	0.0366055	0.0049485	0.00717155	0.0054266	0.00310373	0.00602778	0.00912455	0.00126437	0.0156316	0.011274
Sanguibacteraceae	0.000390609	0.00022971	0.000296074	0.000408287	0.000317399	0.000788123	0.000637178	0.000408883	0.000214118	0.00052412	0.00042145
Segniliparaceae	4.93586e-05	3.29551e-05	0.000118373	0.000191109	0.000115712	0.00019032	0.00021758	9.30594e-05	7.97998e-05	5.42023e-05	0.000114247
Shewanellaceae	0.00633769	0.00433887	0.00597576	0.00552337	0.00734551	0.00586209	0.00593282	0.00393913	0.00579722	0.00500036	0.00560528
Solibacteraceae	0.00086061	0.000820853	0.00272817	0.00315918	0.00347937	0.00165696	0.00215108	0.00310551	0.0075734	0.00170616	0.00272413
Sphaerobacteraceae	0.000481275	0.000405348	0.00252315	0.00130194	0.00211766	0.000557684	0.000937428	0.0030172	0.00162556	0.000708955	0.00136762
Sphingobacteriaceae	0.00304006	0.00252229	0.00667928	0.00552243	0.00781279	0.013426	0.00951677	0.00766096	0.0105118	0.0047192	0.00714115
Sphingomonadaceae	0.0022416	0.00154093	0.00915382	0.00635703	0.00506169	0.0253411	0.0139523	0.00200515	0.00933541	0.00854382	0.00835329
Spirochaetaceae	0.0030573	0.00328783	0.00256884	0.00256195	0.00284121	0.0010386	0.00190714	0.0228788	0.00109195	0.00221627	0.00434499
Spiroplasmataceae	3.27762e-07	5.25038e-07	4.49329e-07	1.36881e-06	1.40045e-06	3.45184e-07	8.24919e-07	2.20474e-07	3.59396e-08	9.57669e-08	5.59367e-07
Staphylococcaceae	0.00110244	0.00136145	0.00192446	0.00142656	0.00117081	0.0008219	0.00122761	0.00230976	0.000548624	0.000983135	0.00128768
Streptococcaceae	0.013991	0.00956352	0.00479419	0.00412817	0.00294985	0.00239065	0.00369095	0.00505174	0.000919124	0.00672113	0.00542003
Streptomycetaceae	0.00251771	0.00168839	0.00791705	0.00965038	0.00724735	0.00882991	0.0108729	0.00570902	0.00546814	0.00308095	0.00629819
Streptosporangiaceae	0.000267211	0.000179405	0.000835676	0.000976639	0.000758676	0.000936665	0.00110068	0.00073543	0.000717039	0.000342198	0.000684962
Sulfolobaceae	0.000110924	0.000122262	0.000276751	0.000205579	0.000179555	0.000126823	0.000182597	0.000672544	0.000158006	0.000118239	0.000215328
Synergistaceae	0.00599308	0.00767808	0.00248801	0.00238617	0.00242417	0.000887723	0.00173005	0.0218891	0.00112018	0.00463656	0.00512331
Syntrophaceae	0.00321191	0.00351274	0.00148157	0.00169984	0.0022056	0.000744187	0.00123017	0.0286097	0.0013997	0.00252302	0.00466185
Syntrophobacteraceae	0.00167949	0.00168678	0.00128357	0.00139319	0.00111727	0.000747475	0.00103403	0.0086093	0.00167603	0.00216227	0.00213894
Syntrophomonadaceae	0.00326883	0.00388396	0.00142768	0.0017897	0.00163759	0.000651615	0.00124593	0.016131	0.000954924	0.00155552	0.00325467
Thermaceae	0.000865637	0.000821206	0.00200675	0.00236249	0.00219254	0.00138945	0.00188909	0.00328919	0.00266331	0.00124948	0.00187291
Thermoanaerobacteraceae	0.00509101	0.00713657	0.00374168	0.00470117	0.00540534	0.00220612	0.00366065	0.0160623	0.00311375	0.0048592	0.00559778
Thermoanaerobacterales Family III. Incertae Sedis	0.00287077	0.00422611	0.00222443	0.00239312	0.00232631	0.00113249	0.0018943	0.00852634	0.00124275	0.00267855	0.00295152
Thermococcaceae	0.000721648	0.000745299	0.000768662	0.000724104	0.000806204	0.000363504	0.000575207	0.0036941	0.000578048	0.000849897	0.000982667
Thermodesulfobiaceae	0.000194346	0.000225506	0.000159889	0.00020695	0.000221491	9.3839e-05	0.000162949	0.000763426	0.000127325	0.000181111	0.000233683
Thermofilaceae	6.16362e-05	5.77354e-05	5.4548e-05	7.43971e-05	8.57101e-05	4.42091e-05	6.25389e-05	0.000632627	7.92674e-05	7.70373e-05	0.000122971
Thermomicrobiaceae	0.000288242	0.000242655	0.00116793	0.000814966	0.000650695	0.000306854	0.000566887	0.0012058	0.000870782	0.000407087	0.00065219
Thermomonosporaceae	0.000230504	0.000152311	0.00058738	0.000911626	0.000550692	0.000795864	0.00100531	0.000330584	0.000523218	0.000271308	0.00053588
Thermoplasmataceae	8.10951e-05	8.75518e-05	0.000157983	0.000139831	0.000187764	5.59673e-05	0.000104353	0.000339341	7.83603e-05	8.01976e-05	0.000131245
Thermoproteaceae	0.000120456	0.000128569	0.000159478	0.000224491	0.000204875	0.000106169	0.000175865	0.00053877	0.000189195	0.000130245	0.000197811
Thermotogaceae	0.00355545	0.00391445	0.00242091	0.00274151	0.00297769	0.00120993	0.00210064	0.0202754	0.00157222	0.00236188	0.00431301
Thiotrichaceae	0.00016044	0.000138354	0.000660164	0.000622255	0.000742304	0.000393689	0.00050138	0.000373293	0.0007595	0.000225415	0.000457679
Trueperaceae	0.00018056	0.000151294	0.00039688	0.000500369	0.000639091	0.00025203	0.000378539	0.000587523	0.00071446	0.000280065	0.000408081
Tsukamurellaceae	0.000163696	9.29674e-05	0.00028335	0.000327897	0.000277678	0.000532424	0.000387934	0.000194233	0.000172284	0.0002066	0.000263906
unclassified	0.0426763	0.0476998	0.0788356	0.0772877	0.083034	0.0765444	0.0763168	0.111871	0.0917787	0.047828	0.0733872
Veillonellaceae	0.00527885	0.0116924	0.00560481	0.00552136	0.00419635	0.00213475	0.00374309	0.00542622	0.00120144	0.00464744	0.00494467
Verrucomicrobia subdivision 3	0.000435928	0.000418634	0.00188085	0.00167535	0.00192676	0.000704669	0.00109225	0.0017322	0.0039258	0.0010032	0.00147956
Verrucomicrobiaceae	0.00109926	0.00117033	0.00251586	0.0027149	0.00266307	0.00156269	0.00192025	0.00146664	0.0044521	0.00155886	0.00211239
Vibrionaceae	0.00514621	0.00394594	0.00699535	0.00559534	0.00748618	0.00567676	0.00615587	0.00448822	0.00416543	0.00521699	0.00548723
Victivallaceae	0.000384018	0.000543589	0.000428354	0.000704796	0.00039635	0.000304184	0.000509367	0.0011869	0.000275987	0.00054007	0.000527362
Waddliaceae	9.8636e-05	0.000106797	0.00044762	0.000855045	0.000836579	0.000402277	0.000598135	0.000337246	0.000230218	0.000110031	0.000402258
Xanthobacteraceae	0.00945828	0.0113387	0.00597083	0.0167346	0.00815671	0.0112049	0.0149919	0.00197836	0.00330321	0.00326911	0.00864066
Xanthomonadaceae	0.00635057	0.00368718	0.0115915	0.00892265	0.0115848	0.020175	0.0128276	0.00389783	0.0110477	0.0234572	0.0113542

## Sheet: barplot_table_Genus
Taxonomy	1	2	3	4	5	6	7	8	9	10	Average
Abiotrophia	0.00039526	0.000652981	6.46484e-05	0.000169431	0.000110662	7.6701e-05	0.000130751	0.00037293	4.89161e-05	0.000576207	0.000259849
Acaryochloris	0.000166395	0.000172163	0.000456147	0.00071671	0.00062347	0.000404755	0.000568822	0.000340867	0.000689216	0.000229633	0.000436818
Acetivibrio	0.000839786	0.00144	0.000302613	0.000490025	0.000284452	0.000288862	0.000427818	0.00119904	0.000224926	0.000844195	0.000634171
Acetobacter	0.000117245	8.96566e-05	0.000280054	0.000321307	0.000312639	0.000286903	0.000335602	0.000160346	0.000171564	0.000166602	0.000224192
Acetohalobium	0.000265929	0.000355995	0.000147812	0.000271353	0.000215918	0.000121007	0.000209272	0.000826538	0.000158262	0.000255561	0.000282765
Acholeplasma	0.000179102	0.000262403	0.000261104	0.000193061	0.000197142	0.000148267	0.000227432	0.000684127	5.73147e-05	0.000169674	0.000237963
Achromobacter	0.00132885	0.000951485	0.00254718	0.00249033	0.00203587	0.00606734	0.00386795	0.000748794	0.00269398	0.00203934	0.00247711
Acidaminococcus	0.00150838	0.00344771	0.00167753	0.00120638	0.00150354	0.000366946	0.000784601	0.00125927	0.000236194	0.00227878	0.00142693
Acidilobus	6.46605e-06	6.92689e-06	3.68209e-05	1.88752e-05	1.99292e-05	8.34647e-06	1.29421e-05	4.20887e-05	1.88138e-05	9.25646e-06	1.80466e-05
Acidimicrobium	0.000118738	6.59297e-05	0.000643039	0.000655084	0.000470819	0.000325491	0.000476176	0.000203985	0.000391663	0.000141988	0.000349292
Acidiphilium	0.000430218	0.000362954	0.00119233	0.000911315	0.000979166	0.00112494	0.00101997	0.000652266	0.00102921	0.000669048	0.000837142
Acidithiobacillus	0.000522403	0.000468987	0.00120432	0.00143491	0.00102643	0.00210466	0.00182194	0.0010273	0.00134213	0.000713509	0.00116666
Acidobacterium	0.000324734	0.000298591	0.00113027	0.00123561	0.00116364	0.000725453	0.0009508	0.00111001	0.00213944	0.00056022	0.000963877
Acidothermus	0.00033307	0.000248648	0.000702781	0.00120724	0.000788645	0.00120298	0.00148026	0.00108884	0.00059086	0.000378051	0.000802138
Acidovorax	0.0462457	0.0321604	0.0255	0.0320523	0.031989	0.0383047	0.0323176	0.00650107	0.0226033	0.0575747	0.0325249
Aciduliprofundum	0.000104753	0.000103176	0.000167026	0.000101543	9.7562e-05	4.55587e-05	7.36717e-05	0.00123306	7.26955e-05	0.000126627	0.000212567
Acinetobacter	0.0604381	0.0250739	0.00801323	0.00899924	0.0132867	0.0120898	0.00930411	0.00150082	0.00285882	0.0217843	0.0163349
Actinobacillus	0.000808413	0.000748082	0.00174118	0.000983483	0.00397493	0.000848198	0.00102844	0.000840464	0.000494732	0.00111621	0.00125841
Actinomyces	0.0011372	0.000568034	0.00042189	0.000542941	0.000372083	0.000732591	0.000705309	0.00139393	0.000261693	0.000999551	0.000713522
Actinosynnema	0.000198075	0.000136281	0.000493374	0.000678264	0.000815774	0.000630166	0.000743829	0.00049806	0.000399945	0.000242556	0.000483632
Aerococcus	0.000233825	0.000152925	7.23736e-05	6.6675e-05	4.80046e-05	5.14774e-05	6.08762e-05	9.48327e-05	2.62287e-05	0.000184335	9.91553e-05
Aeromicrobium	0.000149819	8.54158e-05	0.000274284	0.000405199	0.000227929	0.000483329	0.000524698	0.000289731	0.000150616	0.000154331	0.000274535
Aeromonas	0.0163711	0.00772981	0.00205967	0.00222382	0.00244718	0.00272942	0.00232331	0.000670664	0.00156052	0.00848076	0.00465963
Aeropyrum	3.07862e-05	2.79056e-05	3.82681e-05	5.43965e-05	4.82094e-05	2.45707e-05	4.16155e-05	0.000144447	6.41164e-05	3.67604e-05	5.11076e-05
Afipia	0.000219734	0.000184955	0.00032431	0.00046189	0.0003246	0.00046114	0.000446299	0.000179772	0.000471013	0.000407176	0.000348089
Aggregatibacter	0.000265713	0.000216038	0.00021682	0.000274429	0.000197232	0.00026901	0.000313122	0.000144869	0.000145314	0.000413493	0.000245604
Agrobacterium	0.00155963	0.00107072	0.00169634	0.00181854	0.00132766	0.00290871	0.00231908	0.000729525	0.00170559	0.00260539	0.00177412
Ahrensia	7.58826e-05	6.51973e-05	0.0003282	0.000420831	0.000460615	0.000318532	0.000416707	7.67089e-05	0.000217528	0.000117255	0.000249746
Akkermansia	0.000854869	0.000957379	0.000470066	0.000680292	0.000641889	0.000507668	0.000594424	0.000760685	0.000676862	0.000799172	0.000694331
Albidiferax	0.00524897	0.00402256	0.01261	0.021556	0.02255	0.0180273	0.0164832	0.00236154	0.0129557	0.0080929	0.0123908
Alcanivorax	0.000424344	0.00034285	0.001307	0.00150999	0.00394823	0.00104723	0.00114492	0.000565675	0.00122558	0.000547807	0.00120636
Algoriphagus	0.000336287	0.000254331	0.000765011	0.000653456	0.000847513	0.000758926	0.000782377	0.000920932	0.00152807	0.000514584	0.000736149
Alicycliphilus	0.00567724	0.00385762	0.0034259	0.00453169	0.00311013	0.00534602	0.00451406	0.00090015	0.00306601	0.00743421	0.0041863
Alicyclobacillus	0.000308094	0.000399226	0.000407056	0.000603783	0.000477207	0.000276112	0.000464399	0.00081074	0.000459114	0.000348971	0.00045547
Aliivibrio	0.000525698	0.000454285	0.000882725	0.000581556	0.00106338	0.000583746	0.000640982	0.000568149	0.00050334	0.000521674	0.000632553
Alistipes	0.00258263	0.00273077	0.000831888	0.000764002	0.000808771	0.00053641	0.000713611	0.00514731	0.000409669	0.00131295	0.0015838
Alkalilimnicola	0.000436606	0.000354452	0.00145684	0.00133017	0.00100419	0.00104099	0.00118421	0.000730997	0.00165527	0.000696872	0.00098906
Alkaliphilus	0.00332461	0.0044324	0.00115167	0.00162173	0.00146496	0.000969444	0.00137074	0.00564712	0.000851002	0.00276788	0.00236016
Allochromatium	0.000487344	0.000394705	0.00127528	0.00166723	0.00149634	0.00121169	0.00134876	0.000630621	0.00206088	0.000866223	0.00114391
Alteromonas	0.000300333	0.000254554	0.000682217	0.000674234	0.000762392	0.000606029	0.000701575	0.000299737	0.000490224	0.000330766	0.000510206
Aminobacterium	0.00133594	0.00167519	0.000352282	0.000394284	0.000374808	0.00015475	0.000301293	0.00529512	0.000150787	0.000880591	0.00109151
Aminomonas	0.000887435	0.00117535	0.000216975	0.000307955	0.000297493	0.000117357	0.00022318	0.00312228	0.000180858	0.000817129	0.000734602
Ammonifex	0.000281709	0.000342517	0.00039936	0.000436361	0.000699319	0.000164068	0.000305302	0.0013627	0.000327297	0.000301392	0.000462003
Amycolatopsis	0.000169906	0.000110411	0.000479653	0.000594219	0.00038169	0.000546778	0.000623362	0.000346513	0.000458624	0.000216342	0.00039275
Anabaena	0.000313861	0.000319838	0.00116618	0.00100097	0.000901786	0.000755493	0.000850739	0.000769962	0.00130695	0.000454152	0.000783993
Anaerobaculum	0.000637105	0.000756401	0.000400423	0.000289671	0.000248056	0.000110489	0.000219095	0.00245555	0.000163488	0.000485323	0.00057656
Anaerococcus	0.000572869	0.000806961	0.000394275	0.000469558	0.000373126	0.000225112	0.000372896	0.00121019	0.000117551	0.000471984	0.000501452
Anaerofustis	0.00032213	0.000561733	8.18065e-05	0.000198278	0.000168242	8.67928e-05	0.000158289	0.000352442	4.47642e-05	0.000266078	0.000224056
Anaeromyxobacter	0.00111516	0.00105043	0.00391254	0.00378894	0.00422141	0.0018112	0.00256388	0.00375015	0.00706711	0.00192337	0.00312042
Anaerostipes	0.000495533	0.000943067	0.000108903	0.000247219	0.000151148	0.000103363	0.000183395	0.000460707	4.86737e-05	0.000492534	0.000323454
Anaerotruncus	0.000780915	0.0011138	0.000248686	0.000346988	0.000290259	0.000171202	0.000283788	0.00082847	0.000111593	0.000908934	0.000508464
Anaplasma	2.31392e-05	2.51367e-05	0.00013231	0.000161851	0.000129314	7.24504e-05	0.000117419	6.05969e-05	5.09196e-05	2.7675e-05	8.00811e-05
Anoxybacillus	0.000287617	0.000366681	0.000789112	0.000321445	0.00115173	0.000197418	0.000291875	0.000846573	0.00020345	0.00027366	0.000472956
Aquifex	0.000317221	0.000402216	0.000353362	0.000607312	0.0005268	0.000268858	0.000455997	0.000919342	0.000518694	0.000300611	0.000467041
Arcanobacterium	0.000266902	0.00015877	0.000129453	0.000134128	0.000109492	0.000139706	0.000145355	0.000265317	4.93786e-05	0.000227334	0.000162584
Archaeoglobus	0.000314571	0.000296973	0.000196441	0.000255218	0.000398728	0.000130901	0.000202978	0.00143153	0.000214831	0.000407309	0.000384948
Arcobacter	0.0630339	0.0521832	0.00742631	0.00812145	0.00745148	0.00681502	0.00646627	0.00154265	0.00347575	0.0191813	0.0175697
Aromatoleum	0.00298681	0.00211321	0.00709382	0.00631781	0.0101541	0.00396337	0.00506148	0.00158323	0.00889213	0.00493221	0.00530982
Arthrobacter	0.00130521	0.000753406	0.00146594	0.00179793	0.00148397	0.00403941	0.00295261	0.00167442	0.00104216	0.00145297	0.0017968
Arthrospira	0.000138114	0.000131829	0.000626101	0.000579096	0.000369236	0.000312083	0.000456839	0.000354853	0.000393358	0.000183176	0.000354469
Asticcacaulis	0.000156715	0.000145603	0.000347841	0.000436591	0.000389444	0.000593552	0.000524441	0.000137536	0.000430917	0.000323172	0.000348581
Atopobium	0.000733764	0.000958999	0.000204247	0.000398557	0.000281573	0.000176598	0.000312691	0.000626231	0.000132165	0.000538839	0.000436366
Aurantimonas	0.000257768	0.000212727	0.00037565	0.000480233	0.000384578	0.000665993	0.000560994	0.000184026	0.000510926	0.000393693	0.000402659
Avibacterium	9.04791e-08	7.91863e-08	0	3.33549e-07	1.17873e-07	6.58514e-07	1.58311e-06	2.17625e-07	8.21106e-08	5.75373e-08	3.21998e-07
Azoarcus	0.00332693	0.00239339	0.00658794	0.00555349	0.00640679	0.0038557	0.00469357	0.00130761	0.00927768	0.00611231	0.00495154
Azorhizobium	0.0038312	0.00479643	0.0013458	0.00712011	0.00175638	0.0042934	0.00601105	0.000563735	0.00088637	0.000882548	0.0031487
Azospirillum	0.00051857	0.000478802	0.00124328	0.0013972	0.00128954	0.00158872	0.00146983	0.000426253	0.00119907	0.000653677	0.00102649
Azotobacter	0.00145432	0.00107487	0.00094792	0.000995918	0.00109937	0.000995347	0.00091042	0.000489252	0.00106965	0.00111892	0.0010156
Bacillus	0.00660515	0.00840953	0.00981628	0.00823778	0.00838948	0.00584144	0.00777212	0.0134467	0.00496156	0.0063876	0.00798676
Bacteroides	0.0624672	0.0855026	0.0242064	0.0303626	0.0311039	0.0259058	0.02523	0.0461584	0.00764797	0.0822274	0.0420812
Bartonella	0.000330821	0.000232969	0.00203388	0.00124029	0.000789044	0.00079706	0.00110183	0.000353532	0.000362694	0.000284061	0.000752619
Basfia	0.000251714	0.000234518	0.000249831	0.000231429	0.000135442	0.000243839	0.00025021	0.000127795	0.000156523	0.000353905	0.000223521
Bdellovibrio	0.000322796	0.000296567	0.00124894	0.00229576	0.00220074	0.0021289	0.00266659	0.000606643	0.00141504	0.000474734	0.00136567
Beggiatoa	0.00016044	0.000138354	0.000660164	0.000622255	0.000742304	0.000393689	0.00050138	0.000373293	0.0007595	0.000225415	0.000457679
Beijerinckia	0.000237218	0.000209343	0.000465878	0.000462642	0.000503236	0.000664431	0.000554647	0.000179757	0.000454327	0.000340338	0.000407182
Bermanella	8.24364e-05	7.50866e-05	0.000251179	0.000318894	0.000319212	0.000217296	0.000249874	9.94747e-05	0.000198696	9.6474e-05	0.000190862
Beutenbergia	0.000424391	0.000224927	0.000357242	0.000517768	0.00031778	0.000833609	0.000740512	0.000219254	0.000330272	0.000498664	0.000446442
Bibersteinia	6.007e-07	2.03418e-07	0	0	4.33913e-08	1.18698e-08	8.7419e-08	5.32189e-09	4.81033e-08	4.90317e-07	1.49054e-07
Bifidobacterium	0.00779354	0.00741649	0.00134015	0.00190682	0.00140512	0.00153109	0.00189501	0.00140499	0.000448795	0.00308213	0.00282241
Blastopirellula	0.000349867	0.000304197	0.00130912	0.0011269	0.00101841	0.000615758	0.000836453	0.00119445	0.00426595	0.00152416	0.00125453
Blattabacterium	6.337e-05	5.56562e-05	0.000106647	0.000109072	9.67068e-05	0.000123033	0.000136305	0.000251473	0.000118771	6.84632e-05	0.00011295
Blautia	0.00143848	0.00286661	0.000698521	0.000624492	0.00056591	0.000263615	0.00047306	0.00134204	0.000106098	0.00138156	0.000976039
Bordetella	0.00239798	0.00182748	0.00708135	0.00552247	0.005349	0.0113177	0.00793806	0.00162329	0.00593249	0.00365308	0.00526429
Borrelia	0.000217526	0.00024761	0.000535865	0.000477552	0.000783162	0.000166228	0.000342277	0.00163563	0.000124514	0.000145106	0.000467547
Brachybacterium	0.000273049	0.00016621	0.000236446	0.000262782	0.000229402	0.000541145	0.000399578	0.000374593	0.000134426	0.000279191	0.000289682
Brachyspira	0.000745147	0.00110382	0.00102062	0.000762722	0.000565711	0.000469803	0.000667843	0.00170442	0.00025273	0.000672283	0.000796511
Bradyrhizobium	0.00250407	0.00217098	0.00486893	0.00600684	0.00453841	0.00559642	0.0055531	0.0023717	0.00705707	0.00376657	0.00444341
Brevibacillus	0.000348932	0.000448967	0.00041236	0.000506073	0.000565353	0.000340409	0.000459498	0.000737597	0.000425877	0.000362997	0.000460806
Brevibacterium	0.000395685	0.000211476	0.000295972	0.000390612	0.00035042	0.000961256	0.000689272	0.000510052	0.000191149	0.000392747	0.000438864
Brevundimonas	0.000568412	0.000313716	0.000977255	0.000814211	0.00102734	0.00588414	0.0030031	0.000216727	0.000755786	0.00268716	0.00162479
Brucella	0.000751136	0.000578828	0.00213687	0.00142608	0.00191465	0.0018876	0.00170876	0.000904377	0.000988753	0.00112653	0.00134236
Buchnera	6.23831e-05	7.76802e-05	0.000351314	0.000205335	0.000514085	0.000134446	0.000196951	0.000169551	7.81196e-05	5.26174e-05	0.000184248
Bulleidia	0.000169673	0.000543532	6.12471e-05	0.000131002	0.00011488	4.7505e-05	0.000100239	0.000116533	2.68973e-05	0.000745589	0.00020571
Burkholderia	0.0080698	0.00591543	0.0280134	0.0239065	0.026402	0.0202147	0.0227656	0.00585936	0.0217937	0.0114829	0.0174424
Butyrivibrio	0.00201426	0.00333164	0.000431616	0.000671606	0.000466965	0.000312455	0.000534421	0.00158428	0.00013019	0.00414332	0.00136208
Caldanaerobacter	0.00146435	0.00205987	0.000658425	0.0011863	0.0012841	0.0005876	0.000969701	0.00427276	0.000718985	0.00133711	0.00145392
Caldicellulosiruptor	0.00176877	0.0026526	0.00149918	0.00150994	0.00144151	0.000712027	0.00118619	0.00547406	0.000797771	0.00168898	0.0018731
Calditerrivibrio	0.000233953	0.000285283	0.000455889	0.00034516	0.000332538	0.000209665	0.000314811	0.00100885	0.000229719	0.000213476	0.000362934
Caldivirga	2.11668e-05	2.42466e-05	3.29274e-05	4.08128e-05	3.32175e-05	1.90101e-05	3.11655e-05	7.23936e-05	2.95769e-05	2.16583e-05	3.26176e-05
Caminibacter	0.000218359	0.000253529	0.00017171	0.000165343	0.000178328	7.46623e-05	0.000121646	0.000188541	6.28312e-05	9.23156e-05	0.000152727
Campylobacter	0.00432962	0.00998664	0.00396499	0.00385835	0.00329375	0.00176614	0.00270183	0.00209627	0.000773624	0.00190849	0.00346797
Candidatus Accumulibacter	0.00392812	0.00285585	0.00960077	0.00985909	0.0117799	0.00390991	0.0066114	0.00137073	0.0119162	0.00639584	0.00682278
Candidatus Amoebophilus	0.000159978	0.000130678	0.000271973	0.000302217	0.000266305	0.000269741	0.000327219	0.000610769	0.000419148	0.000154522	0.000291255
Candidatus Azobacteroides	0.000411495	0.000454618	0.000180207	0.000183022	0.000165117	0.00038904	0.000269074	0.00103585	0.000182468	0.000755574	0.000402647
Candidatus Blochmannia	1.98877e-05	2.51969e-05	9.5743e-05	7.27193e-05	8.45792e-05	5.16172e-05	7.45332e-05	4.11817e-05	3.50572e-05	2.15011e-05	5.22017e-05
Candidatus Carsonella	7.30284e-07	6.29637e-07	1.12332e-06	2.34067e-06	2.36149e-06	1.36596e-06	3.44444e-06	1.55377e-06	7.52862e-07	3.53179e-07	1.46556e-06
Candidatus Cloacamonas	0.00617162	0.00980748	0.000449256	0.000662802	0.000649795	0.000195204	0.000460613	0.0397696	0.000177806	0.00147604	0.00598202
Candidatus Desulforudis	0.000380791	0.000448492	0.000294386	0.000473794	0.000364391	0.000211981	0.000354348	0.00128054	0.000422739	0.000413801	0.000464526
Candidatus Hamiltonella	6.21717e-05	4.6465e-05	0.000285053	0.000304952	9.46313e-05	0.000150069	0.000236424	3.54191e-05	4.65345e-05	5.18436e-05	0.000131356
Candidatus Hodgkinia	2.87282e-07	2.97444e-07	5.71873e-07	1.79984e-06	1.36365e-06	8.67522e-07	1.53183e-06	5.6791e-07	3.98161e-07	3.8341e-07	8.06893e-07
Candidatus Korarchaeum	6.46557e-05	5.9914e-05	3.10973e-05	6.4035e-05	5.6327e-05	2.9525e-05	5.05813e-05	0.000330755	6.5474e-05	7.14973e-05	8.23861e-05
Candidatus Koribacter	0.000523433	0.00048259	0.00143261	0.00161833	0.00150062	0.000917348	0.00120154	0.00166118	0.00320616	0.000866955	0.00134107
Candidatus Liberibacter	1.58292e-05	1.87214e-05	0.000122676	0.000172977	7.7539e-05	6.8932e-05	0.000122162	6.16952e-05	3.30677e-05	1.69783e-05	7.10578e-05
Candidatus Pelagibacter	8.56996e-05	9.50818e-05	0.000269969	0.000361685	0.000299363	0.000506849	0.000438045	0.000168592	0.000225211	9.49842e-05	0.000254548
Candidatus Phytoplasma	5.07778e-05	7.68605e-05	6.05925e-05	0.000136344	9.53539e-05	5.69513e-05	0.000105243	0.000216152	2.05984e-05	3.67318e-05	8.55605e-05
Candidatus Protochlamydia	0.000149415	0.000167385	0.00119832	0.00126246	0.00149463	0.000448664	0.00073803	0.000744461	0.000392323	0.000189718	0.00067854
Candidatus Puniceispirillum	8.15275e-05	7.34205e-05	0.000362502	0.000396322	0.000499935	0.000419916	0.000452546	0.000134166	0.000238722	0.000117048	0.00027761
Candidatus Regiella	3.18204e-05	2.80697e-05	4.88069e-05	8.00875e-05	7.03036e-05	6.28487e-05	8.32524e-05	2.00824e-05	4.9865e-05	3.53682e-05	5.10505e-05
Candidatus Riesia	3.58458e-06	5.63501e-06	5.82085e-06	1.38123e-05	1.11098e-05	6.71584e-06	1.30774e-05	9.70943e-06	3.51477e-06	2.27533e-06	7.52554e-06
Candidatus Solibacter	0.00086061	0.000820853	0.00272817	0.00315918	0.00347937	0.00165696	0.00215108	0.00310551	0.0075734	0.00170616	0.00272413
Candidatus Sulcia	3.03295e-05	2.53427e-05	3.35268e-05	5.89604e-05	5.09165e-05	5.11019e-05	6.5544e-05	8.06992e-05	5.7516e-05	3.13113e-05	4.85248e-05
Candidatus Zinderia	9.90548e-07	1.19347e-06	3.96226e-06	6.8785e-06	5.3057e-06	2.72964e-06	4.86434e-06	2.96519e-06	1.3001e-06	5.73409e-07	3.07632e-06
Capnocytophaga	0.000923877	0.000904297	0.000985306	0.00115248	0.00123455	0.00158404	0.00161634	0.00211213	0.00125443	0.0011818	0.00129492
Carboxydothermus	0.00091698	0.00127384	0.00111283	0.00103757	0.00148418	0.000455749	0.000769186	0.00283069	0.000667236	0.000883314	0.00114316
Cardiobacterium	0.000161569	0.000108744	0.000429149	0.000229487	0.000680609	0.000193369	0.000232146	0.000142635	0.00017522	0.000335995	0.000268892
Carnobacterium	0.000627765	0.00032648	0.000151123	0.000103026	0.000124471	0.00012263	0.000111011	0.000165913	3.56609e-05	0.000459924	0.000222801
Catenibacterium	0.00127806	0.00259802	0.000198655	0.00039319	0.000316546	0.000124483	0.00029126	0.000347757	5.27839e-05	0.00046967	0.000607042
Catenulispora	0.000247871	0.000167517	0.000769379	0.00109009	0.00067249	0.0010614	0.00127875	0.000395702	0.000552294	0.000296888	0.000653239
Catonella	0.000109594	8.63373e-05	6.32107e-05	7.06499e-05	5.62229e-05	6.14873e-05	7.45438e-05	7.4453e-05	2.9687e-05	9.0454e-05	7.1664e-05
Caulobacter	0.00123468	0.000903928	0.00336786	0.00297051	0.0042624	0.00655993	0.0053139	0.000965772	0.00323027	0.00413279	0.0032942
Cellulomonas	0.000388434	0.000213302	0.000298425	0.000527453	0.000331624	0.000831619	0.000757423	0.000379091	0.000265421	0.000480475	0.000447327
Cellulosilyticum	0.000467402	0.000749115	0.000311238	0.000377094	0.000287372	0.000186533	0.000277711	0.000643213	0.000116671	0.000515705	0.000393205
Cellvibrio	0.000473537	0.00036003	0.000847341	0.00112465	0.000819957	0.000984144	0.00100257	0.000497634	0.0010976	0.000594492	0.000780195
Cenarchaeum	1.53641e-05	1.71597e-05	9.57447e-05	0.000118173	6.79549e-05	5.89603e-05	0.000106827	9.3525e-05	3.5665e-05	1.90817e-05	6.28456e-05
Chelativorans	0.000743395	0.000632115	0.00237006	0.00210191	0.00144528	0.00208102	0.00219414	0.000769447	0.00120931	0.00112401	0.00146707
Chitinophaga	0.0012299	0.00105185	0.00391403	0.003214	0.00310317	0.00406084	0.0039328	0.0025911	0.00685139	0.00200714	0.00319562
Chlamydia	9.49847e-05	7.96735e-05	0.000464121	0.000434272	0.000373315	0.000138482	0.000247709	0.000262422	0.000145011	0.000111318	0.000235131
Chlamydophila	8.71821e-05	0.000102089	0.000586051	0.000530359	0.000457389	0.000186589	0.00032998	0.000289824	0.000150884	9.31084e-05	0.000281345
Chlorobaculum	0.000541757	0.000588069	0.00108958	0.000903401	0.00144029	0.000684089	0.000779821	0.00174541	0.00097385	0.000722066	0.000946833
Chlorobium	0.00192051	0.0019114	0.00268709	0.00335023	0.00300566	0.0024072	0.00301737	0.00552455	0.00345973	0.00241846	0.00297022
Chloroflexus	0.00091367	0.000715513	0.00305558	0.00239284	0.002676	0.000982617	0.00161323	0.00365115	0.00384754	0.00143692	0.00212851
Chloroherpeton	0.000373093	0.000406567	0.000681952	0.000627537	0.000634927	0.000388606	0.000520102	0.00147155	0.000888217	0.00047261	0.000646516
Chromobacterium	0.00171313	0.00133957	0.00332235	0.00369237	0.00277653	0.00553937	0.00572851	0.00107337	0.00364026	0.00244884	0.00312743
Chromohalobacter	0.000392402	0.000313662	0.000895804	0.000744104	0.000811968	0.000727426	0.000728485	0.000304187	0.0007562	0.000493668	0.000616791
Chryseobacterium	0.00284684	0.00117374	0.000922844	0.00104788	0.00107125	0.00588223	0.0032185	0.000692906	0.00104893	0.00410665	0.00220118
Chthoniobacter	0.000358651	0.000332604	0.001963	0.0018985	0.00162485	0.00108554	0.00137748	0.00103101	0.00367395	0.00091948	0.00142651
Citreicella	0.000182981	0.000123615	0.000209474	0.000212404	0.000164455	0.000302813	0.000271851	0.000122957	0.000266607	0.000347115	0.000220427
Citrobacter	0.00177319	0.00132602	0.000784731	0.000759189	0.000662976	0.00186512	0.00132135	0.000321369	0.000818619	0.00198716	0.00116197
Citromicrobium	5.20708e-05	3.50447e-05	0.000177229	0.000173728	0.000168228	0.000529308	0.00033683	8.83239e-05	0.000300183	0.000301964	0.000216291
Clavibacter	0.000761674	0.000401214	0.000466369	0.000636202	0.000510202	0.00409666	0.00222483	0.000390719	0.000332018	0.000806823	0.00106267
Clostridium	0.0385359	0.0589573	0.015446	0.0196934	0.0163418	0.011329	0.017125	0.04081	0.00597955	0.0332056	0.0257424
Collimonas	5.80553e-06	3.76629e-06	5.70876e-06	7.60158e-06	5.08247e-06	6.57546e-06	7.87503e-06	5.68029e-06	8.44002e-06	7.88132e-06	6.44168e-06
Collinsella	0.00154752	0.00166362	0.000232523	0.00036389	0.00022594	0.000181656	0.000293466	0.000418217	0.000124851	0.000439697	0.000549138
Colwellia	0.000364931	0.000347491	0.000658591	0.000662652	0.000736969	0.000708594	0.000723069	0.000400291	0.000732836	0.000406859	0.000574228
Comamonas	0.00561694	0.00411382	0.00593403	0.0058338	0.00428541	0.0056804	0.00550691	0.000914698	0.00319405	0.00669495	0.0047775
Conexibacter	0.000253957	0.00019881	0.000728496	0.00108263	0.000974354	0.00058099	0.000900766	0.000670012	0.000762044	0.000338034	0.000649009
Congregibacter	0.000222384	0.000160602	0.0005718	0.000590307	0.000776826	0.000551367	0.00055956	0.00024903	0.000797137	0.000338341	0.000481735
Coprobacillus	0.000399449	0.000796727	0.000153062	0.000167435	0.000134514	7.83178e-05	0.000138769	0.000202453	2.50108e-05	0.000199034	0.000229477
Coprococcus	0.00129975	0.00187171	0.000250831	0.000362431	0.000318173	0.000172817	0.000299195	0.000788001	7.05954e-05	0.0010562	0.00064897
Coprothermobacter	0.000194346	0.000225506	0.000159889	0.00020695	0.000221491	9.3839e-05	0.000162949	0.000763426	0.000127325	0.000181111	0.000233683
Coraliomargarita	0.000185258	0.000187912	0.000441617	0.000463224	0.000415282	0.000302631	0.000382244	0.000510369	0.000699623	0.000364209	0.000395237
Corynebacterium	0.0014479	0.00101584	0.00246527	0.00223944	0.00175017	0.00354141	0.00291104	0.00265828	0.00103495	0.00149566	0.002056
Coxiella	0.000149661	0.000155109	0.000633079	0.000937315	0.000846133	0.000642615	0.000755036	0.000454271	0.00044631	0.000181787	0.000520132
Croceibacter	0.000507163	0.000338369	0.00061462	0.000560983	0.000601486	0.00147882	0.00124345	0.000865725	0.00118926	0.000699499	0.000809938
Crocosphaera	0.000108316	0.000124549	0.000354596	0.000284322	0.000188776	0.000194079	0.000244724	0.000609661	0.000250764	0.000130001	0.000248979
Cronobacter	0.000546775	0.00045168	0.000577467	0.00054701	0.000499911	0.000706781	0.000641208	0.000249737	0.000367166	0.000636373	0.000522411
Cryptobacterium	0.000258199	0.000358657	0.000127429	0.000208067	0.000134804	9.2712e-05	0.000155981	0.000268877	6.53021e-05	0.000251269	0.00019213
Cupriavidus	0.0037972	0.00278871	0.00901392	0.00816454	0.00889586	0.00920497	0.00857582	0.00240307	0.0112778	0.00601731	0.00701392
Cyanobium	3.3363e-05	2.91729e-05	0.000138431	0.000110868	0.000177615	0.0028998	0.00105977	0.000105766	0.000133281	5.22795e-05	0.000474035
Cyanothece	0.0010166	0.0010762	0.00239172	0.00279569	0.00250157	0.00186983	0.00231367	0.00269318	0.00327356	0.0012633	0.00211953
Cylindrospermopsis	4.82549e-05	4.95434e-05	0.000206376	0.000139119	0.000212915	0.000111744	0.000128415	0.000141011	0.00015816	5.85584e-05	0.00012541
Cylindrospermum	6.97472e-07	2.65345e-07	0	2.62234e-08	4.19378e-08	1.9783e-08	3.3525e-08	1.23542e-08	1.20248e-08	7.11278e-08	1.17979e-07
Cytophaga	0.00107908	0.000849566	0.00290651	0.0024315	0.00375059	0.00295252	0.00295329	0.00316203	0.00509778	0.00158602	0.00267689
Dechloromonas	0.0058947	0.00422553	0.0140743	0.0102453	0.0118646	0.00860261	0.0100795	0.00200514	0.0149214	0.0101823	0.00920955
Deferribacter	0.000306379	0.00036837	0.0002369	0.000385272	0.000301971	0.000184754	0.000291652	0.000954236	0.000289637	0.000249731	0.00035689
Dehalococcoides	0.00112891	0.00192279	0.00150584	0.00149421	0.00115114	0.000552742	0.00108608	0.003192	0.000883732	0.00201173	0.00149292
Dehalogenimonas	0.000301868	0.000304945	0.000264331	0.000546654	0.000476673	0.000227723	0.000404786	0.00116186	0.000396542	0.000362215	0.00044476
Deinococcus	0.000556116	0.000505688	0.00140498	0.00141343	0.00120853	0.000967436	0.00134185	0.00149587	0.00165962	0.000883914	0.00114374
Delftia	0.00749995	0.00542657	0.00647769	0.00650664	0.00536312	0.0076055	0.00680325	0.00106718	0.00424271	0.00925052	0.00602431
Denitrovibrio	0.000496939	0.000528735	0.000404301	0.000484839	0.000371627	0.000258363	0.000407684	0.000942362	0.000338629	0.000428849	0.000466233
Dermacoccus	0.000183699	8.93369e-05	0.000210903	0.000320951	0.000216746	0.000380647	0.000405008	0.000254616	0.000151451	0.000213663	0.000242702
Desulfarculus	0.000406154	0.000444718	0.000859588	0.000685777	0.000487192	0.000280159	0.000504439	0.00322785	0.00048047	0.000439738	0.000781609
Desulfatibacillum	0.000888984	0.00095197	0.00113774	0.00112155	0.000868157	0.000550545	0.000893466	0.00547141	0.00090845	0.000961535	0.00137538
Desulfitobacterium	0.0025257	0.00363619	0.00117692	0.00162345	0.00147808	0.000905717	0.00129146	0.00456387	0.000893632	0.00257847	0.00206735
Desulfobacterium	0.000759176	0.000771187	0.000402962	0.000612854	0.000479151	0.000406523	0.000524277	0.00335878	0.00059057	0.000782741	0.000868822
Desulfococcus	0.000840439	0.000854698	0.000659912	0.000866279	0.000772853	0.000584602	0.000776893	0.00441326	0.000858423	0.000895108	0.00115225
Desulfohalobium	0.000307983	0.000346722	0.000245492	0.000346957	0.000366512	0.00018953	0.000269089	0.00103051	0.000318747	0.000373527	0.000379507
Desulfomicrobium	0.00121123	0.00111806	0.000751677	0.000660648	0.000763801	0.000468266	0.000545984	0.00145919	0.000780023	0.0016381	0.000939697
Desulfonatronospira	0.000236237	0.000234301	0.000220902	0.00034578	0.000341287	0.000156498	0.000248188	0.000915242	0.000288814	0.000256783	0.000324403
Desulfotalea	0.000824954	0.000886868	0.000557844	0.000785841	0.000554606	0.000524796	0.000678279	0.00163967	0.000639516	0.00124647	0.000833884
Desulfotomaculum	0.00196136	0.00265595	0.00265397	0.00318736	0.00201734	0.00149237	0.00256274	0.0069409	0.00111166	0.00189205	0.00264757
Desulfovibrio	0.0104849	0.0166293	0.00629732	0.00853957	0.00627772	0.00678686	0.00808261	0.0117745	0.00411922	0.0100638	0.00890559
Desulfurispirillum	0.000257283	0.000319001	0.000416206	0.000391634	0.000311012	0.00022451	0.000313331	0.000680709	0.0003335	0.000267491	0.000351468
Desulfurivibrio	0.000456491	0.000426852	0.0003688	0.000502937	0.000509457	0.000279725	0.000399478	0.00134633	0.000512762	0.000717161	0.000551999
Desulfurococcus	1.86235e-05	1.70171e-05	1.59422e-05	2.69425e-05	2.98291e-05	1.40583e-05	2.25386e-05	9.58184e-05	1.89908e-05	2.28151e-05	2.82575e-05
Desulfuromonas	0.000400232	0.000441379	0.000342932	0.000544304	0.000416797	0.00035453	0.000446929	0.00127398	0.000666563	0.000486777	0.000537442
Dethiobacter	0.000284806	0.000335383	0.000262106	0.000299112	0.000258645	0.000127412	0.000217226	0.00102841	0.000253006	0.000268527	0.000333464
Dethiosulfovibrio	0.00117456	0.00145417	0.000547253	0.000458691	0.000427781	0.000182311	0.000333306	0.00460141	0.000223961	0.000859366	0.00102628
Dialister	0.000578612	0.000788804	0.00067309	0.000635711	0.000406436	0.00023992	0.000486621	0.000400607	7.9895e-05	0.000350706	0.00046404
Dichelobacter	0.000211918	0.000186646	0.000267521	0.000340648	0.000423525	0.000293499	0.00033968	0.000389734	0.000306404	0.000266133	0.000302571
Dickeya	0.000717379	0.000541412	0.000620417	0.000686795	0.000513956	0.000762095	0.000724388	0.000366486	0.000527835	0.00075333	0.000621409
Dictyoglomus	0.000562689	0.000673362	0.00102715	0.000718491	0.00112484	0.000309208	0.00054644	0.00219874	0.000434113	0.000542176	0.000813721
Dinoroseobacter	0.000429712	0.000273882	0.000478982	0.000475159	0.00033319	0.000912895	0.000693076	0.000304034	0.00079957	0.000881693	0.000558219
Dokdonia	0.000382011	0.000252433	0.00052919	0.000418892	0.000694135	0.00103792	0.000858957	0.00118113	0.000917788	0.000522358	0.000679481
Dorea	0.00160639	0.0020978	0.000257523	0.000336469	0.000242376	0.000148793	0.000264389	0.000624779	6.44094e-05	0.00104997	0.00066929
Dyadobacter	0.000896643	0.000805806	0.00153378	0.00155173	0.00135036	0.00225692	0.00199174	0.00225656	0.00332783	0.00141513	0.00173865
Edwardsiella	0.000403255	0.000278281	0.000661295	0.000470565	0.000339833	0.000451438	0.000489508	0.000237155	0.000294581	0.000458978	0.000408489
Eggerthella	0.00100793	0.00126594	0.000330908	0.0003787	0.000269073	0.000186701	0.000302792	0.000505846	0.000151461	0.000839619	0.000523897
Ehrlichia	4.55117e-05	5.70775e-05	0.000178966	0.000247637	0.000287006	0.000134362	0.00019062	0.000126248	8.21653e-05	4.04454e-05	0.000139004
Eikenella	0.000375807	0.000198699	0.000268673	0.000264643	0.000331943	0.00052252	0.000543263	0.000181878	0.000119343	0.00102133	0.00038281
Elusimicrobium	0.000214279	0.000328694	0.000513332	0.00052204	0.000568508	0.000230371	0.000413838	0.000789969	0.000173093	0.000264508	0.000401863
Endoriftia	6.75421e-05	5.31673e-05	0.00023787	0.000297859	0.000203109	0.000198483	0.000235813	0.000141158	0.000332056	0.000111544	0.00018786
Enhydrobacter	0.00494745	0.000709198	0.00103063	0.000590665	0.000800518	0.000325324	0.000437115	0.000132038	0.000130455	0.00202498	0.00111284
Enterobacter	0.00199161	0.00145942	0.00150533	0.00133789	0.0010096	0.00202568	0.00169437	0.000509179	0.000729973	0.002548	0.0014811
Enterococcus	0.00390206	0.00309021	0.00223767	0.00138319	0.000939158	0.00138698	0.00133712	0.00182946	0.000374223	0.00344995	0.001993
Epulopiscium	0.000117862	0.000189691	6.78769e-05	0.000100842	7.48283e-05	6.17254e-05	9.36018e-05	0.000181212	3.58374e-05	0.000121113	0.000104459
Eremococcus	7.87619e-05	8.01005e-05	4.90649e-05	5.73603e-05	7.57051e-05	4.43727e-05	5.34588e-05	0.000103868	2.05083e-05	6.40739e-05	6.27274e-05
Erwinia	0.000469637	0.000308694	0.000841259	0.000596097	0.000405301	0.00058916	0.000610775	0.000233266	0.000304331	0.000429941	0.000478846
Erysipelothrix	9.42715e-05	0.000116822	5.03207e-05	7.82991e-05	8.838e-05	8.33225e-05	7.67165e-05	0.000119492	2.33102e-05	0.000102346	8.3328e-05
Erythrobacter	0.000414914	0.000297276	0.00135234	0.00123369	0.00154464	0.00390267	0.0025261	0.000725017	0.00213429	0.00214836	0.00162793
Escherichia	0.00563336	0.0040729	0.00901477	0.00502963	0.00443772	0.00400654	0.00468617	0.00254233	0.00179194	0.0040837	0.00452991
Ethanoligenens	0.0015761	0.00276093	0.000306981	0.000667079	0.000444987	0.000333311	0.000575314	0.0011473	0.000155981	0.0019472	0.000991517
Eubacterium	0.0129385	0.0182457	0.0024605	0.00331459	0.00250401	0.00158109	0.00268607	0.00504707	0.000654892	0.009168	0.00586004
Exiguobacterium	0.000436054	0.000562614	0.000467357	0.000477013	0.000409609	0.000288591	0.000420628	0.000783567	0.000315631	0.000433538	0.00045946
Faecalibacterium	0.0074788	0.00889758	0.00121128	0.00128083	0.000895935	0.000505072	0.00103296	0.00106331	0.000151142	0.00349873	0.00260157
Ferrimonas	0.000215588	0.000155378	0.000330918	0.000295615	0.000209102	0.00027835	0.000293482	0.000126415	0.000268153	0.000260139	0.000243314
Ferroglobus	7.70258e-05	6.65227e-05	3.63258e-05	8.23527e-05	6.9064e-05	3.4411e-05	5.9248e-05	0.000533795	6.54215e-05	0.000107298	0.000113146
Ferroplasma	2.34474e-05	2.77356e-05	1.3051e-05	3.33073e-05	2.46585e-05	1.7606e-05	2.90083e-05	6.56808e-05	1.85856e-05	1.93034e-05	2.72384e-05
Fervidobacterium	0.000452633	0.000510801	0.000466209	0.000393243	0.000548758	0.000171197	0.000296853	0.00250476	0.000237353	0.000347418	0.000592923
Fibrobacter	0.000515114	0.000695651	0.00035694	0.000410741	0.000383983	0.000210522	0.000311443	0.000791546	0.00018632	0.00394164	0.00078039
Filifactor	0.000356296	0.000338114	0.000160714	0.000107707	8.88934e-05	4.99724e-05	8.14257e-05	0.000255636	3.61922e-05	0.000167666	0.000164262
Finegoldia	0.000433755	0.000651937	0.000188316	0.00039679	0.000361266	0.000191391	0.000325383	0.000732677	8.34367e-05	0.000327676	0.000369263
Flavobacterium	0.00451913	0.00296144	0.00710819	0.00441457	0.00981315	0.028975	0.0214909	0.00534676	0.00797911	0.00673727	0.00993455
Fluoribacter	6.18184e-06	2.77041e-06	7.0672e-06	1.35464e-05	1.22082e-05	1.60064e-05	2.37122e-05	1.20159e-06	3.8451e-06	2.66286e-06	8.92023e-06
Francisella	0.000661307	0.000757883	0.00161997	0.00205918	0.00139695	0.00464961	0.00484449	0.00111506	0.000390696	0.000433367	0.00179285
Frankia	0.00106693	0.000691886	0.00394637	0.00481946	0.00355625	0.00379371	0.00486833	0.00249172	0.00296834	0.00135411	0.00295571
Fulvimarina	8.89267e-05	7.58199e-05	0.000214113	0.000190478	0.000161097	0.000234044	0.000219046	9.44527e-05	0.000173556	0.000137437	0.000158897
Fusobacterium	0.00246738	0.00304582	0.00139205	0.00172785	0.00222092	0.00127298	0.00170366	0.00363006	0.000516618	0.00207921	0.00200566
Gallionella	0.000491469	0.000406492	0.00171831	0.00192447	0.00277045	0.00156664	0.00179091	0.000405068	0.00235955	0.000719775	0.00141531
Gardnerella	0.000186026	0.000274488	0.000146169	0.000290647	0.000118549	0.000187717	0.000248407	0.000188471	3.93896e-05	0.000169908	0.000184977
Gemella	6.5395e-05	8.01603e-05	3.04931e-05	9.42176e-05	7.27563e-05	4.52051e-05	7.43047e-05	7.14475e-05	2.55551e-05	5.71743e-05	6.16709e-05
Gemmata	0.000189801	0.000153159	0.00133304	0.00164118	0.000908407	0.000664361	0.0012243	0.00045182	0.00291364	0.00069512	0.00101748
Gemmatimonas	0.000221595	0.000193529	0.00159843	0.00123926	0.00116386	0.000630267	0.000860638	0.000892186	0.00325637	0.000352617	0.00104088
Geobacillus	0.00159463	0.00199739	0.00158993	0.00180161	0.00183291	0.00127224	0.0016857	0.00424873	0.00149236	0.00158443	0.00190999
Geobacter	0.00454938	0.00475465	0.00691327	0.00724607	0.00758822	0.00440879	0.00584039	0.0184419	0.00921884	0.00626631	0.00752279
Geodermatophilus	0.000236975	0.000148091	0.000810673	0.000847407	0.000567899	0.000813312	0.000971419	0.000316833	0.000455022	0.000280652	0.000544828
Glaciecola	3.50784e-07	2.28048e-07	3.05916e-05	2.60185e-06	6.36258e-06	4.6065e-06	4.24214e-06	6.24175e-07	3.15204e-06	7.5744e-07	5.35171e-06
Gloeobacter	0.000300171	0.000284184	0.00135359	0.00103958	0.0013	0.000571421	0.000786474	0.00105964	0.00153435	0.000474853	0.000870428
Gluconacetobacter	0.000253554	0.000216055	0.000697329	0.000803174	0.000576658	0.000798543	0.000916308	0.000346353	0.000501997	0.000393371	0.000550334
Gluconobacter	0.000181257	0.000167104	0.000475594	0.00059681	0.000408327	0.000512052	0.000538591	0.000273575	0.000372271	0.000280237	0.000380582
Gordonia	0.000283021	0.000122036	0.000407789	0.000434455	0.000361583	0.000792658	0.00051632	0.000243862	0.00020561	0.000210879	0.000357821
Gramella	0.00127012	0.000911741	0.00217261	0.00170362	0.00138479	0.00366765	0.00303458	0.00232869	0.00290068	0.00176352	0.0021138
Granulibacter	0.000260422	0.000238242	0.000494778	0.00068259	0.00072959	0.000784105	0.000788651	0.000285649	0.000684504	0.000394787	0.000534332
Granulicatella	0.000373657	0.000252443	0.000113717	0.000117652	0.000114075	8.86215e-05	0.000108844	0.000218846	4.43379e-05	0.000282466	0.000171466
Haemophilus	0.00092549	0.000833893	0.00204545	0.00185023	0.00163334	0.00135878	0.00178365	0.00101165	0.000609258	0.000995064	0.00130468
Hafnia	1.60777e-06	5.01718e-07	2.0424e-08	3.42185e-08	3.25435e-08	3.4776e-07	5.84209e-07	2.29979e-08	1.25229e-07	1.35163e-06	4.6285e-07
Hahella	0.000669148	0.000541017	0.00173632	0.00225698	0.00163443	0.00140629	0.0018374	0.000640458	0.00176074	0.000853114	0.00133359
Halalkalicoccus	2.16988e-05	2.21306e-05	5.01972e-05	5.62864e-05	4.73107e-05	2.28635e-05	4.21788e-05	7.05336e-05	5.79832e-05	3.02446e-05	4.21427e-05
Halanaerobium	0.000233241	0.000310199	0.000145128	0.000243875	0.000187034	0.000123197	0.000194588	0.000819765	0.000119731	0.000212655	0.000258941
Haliangium	0.000286283	0.000245475	0.00231015	0.00164347	0.00183961	0.000618753	0.00101746	0.000882159	0.00414035	0.000503396	0.00134871
Haloarcula	6.60623e-05	5.70618e-05	7.51933e-05	0.000127278	9.77275e-05	6.16636e-05	9.67595e-05	0.000192771	0.000149741	9.71446e-05	0.00010214
Halobacterium	4.36871e-05	3.82602e-05	8.56562e-05	9.36561e-05	7.34077e-05	3.58586e-05	6.64331e-05	0.000306997	8.76053e-05	6.68496e-05	8.98411e-05
Haloferax	2.84832e-05	2.44955e-05	3.22515e-05	5.25548e-05	4.62299e-05	2.52733e-05	3.71715e-05	9.66102e-05	6.80999e-05	4.42413e-05	4.55411e-05
Halogeometricum	2.84467e-05	2.63739e-05	4.87138e-05	8.13053e-05	7.41573e-05	4.31214e-05	6.45031e-05	9.06783e-05	7.81531e-05	4.1427e-05	5.7688e-05
Halomicrobium	2.23458e-05	2.21245e-05	4.69677e-05	6.25785e-05	4.97779e-05	3.44629e-05	5.01439e-05	8.56856e-05	6.30663e-05	3.53118e-05	4.72465e-05
Halomonas	0.000163367	0.0001301	0.000479997	0.000506303	0.000340244	0.000438702	0.000511662	0.000174818	0.000335109	0.00021851	0.000329881
Haloquadratum	3.01772e-05	3.05254e-05	4.8919e-05	6.83746e-05	4.99221e-05	4.01466e-05	5.8096e-05	7.81108e-05	6.50283e-05	3.96425e-05	5.08942e-05
Halorhabdus	3.61081e-05	3.46381e-05	4.40875e-05	7.28598e-05	7.11378e-05	3.24239e-05	5.0829e-05	0.000128653	6.93327e-05	5.31532e-05	5.93223e-05
Halorhodospira	0.000248386	0.000220329	0.00105059	0.00077834	0.00060721	0.000579761	0.000632517	0.000683829	0.00101659	0.000412616	0.000623017
Halorubrum	2.01277e-05	1.75214e-05	4.22911e-05	5.4813e-05	4.06369e-05	2.59358e-05	4.04719e-05	5.03331e-05	4.77513e-05	3.08841e-05	3.70766e-05
Haloterrigena	3.10774e-05	2.97682e-05	9.1063e-05	7.45062e-05	5.33031e-05	4.21036e-05	6.48875e-05	0.000296619	9.16819e-05	4.94714e-05	8.24481e-05
Halothermothrix	0.000556134	0.000708142	0.00073172	0.00057255	0.00064118	0.000283586	0.000452456	0.00185604	0.000343737	0.000528453	0.0006674
Halothiobacillus	0.000267165	0.000186418	0.00167184	0.000557885	0.00111677	0.000513601	0.000526677	0.000273299	0.000623316	0.000347544	0.000608452
Helicobacter	0.00178315	0.002422	0.00197785	0.00184332	0.00141422	0.00108987	0.00165131	0.00133633	0.0004869	0.000833258	0.00148382
Heliobacterium	0.000872086	0.00134626	0.00073564	0.000791897	0.000741207	0.000360802	0.00058396	0.00223732	0.000498448	0.000912948	0.000908057
Herbaspirillum	0.000543259	0.000491825	0.0013539	0.00159218	0.00228158	0.00219186	0.00201526	0.000579416	0.00154787	0.000789909	0.00133871
Herminiimonas	0.000866776	0.000721868	0.00228578	0.00227997	0.00212022	0.00269366	0.00256917	0.000468724	0.00331432	0.00130155	0.0018622
Herpetosiphon	0.000492896	0.000377742	0.00216968	0.0016543	0.00151999	0.000675692	0.00114842	0.000942635	0.00247056	0.000818731	0.00122706
Hirschia	7.98846e-05	6.98278e-05	0.000280443	0.000268528	0.000222326	0.000310457	0.000298862	8.7054e-05	0.000374163	0.000143535	0.000213508
Histophilus	0.000255254	0.00023154	0.000387731	0.000366664	0.000426742	0.000391942	0.000441549	0.000289933	0.00017157	0.000304704	0.000326763
Hoeflea	0.000169703	0.000124015	0.000280169	0.000308382	0.0002504	0.000550447	0.000409748	0.000108853	0.000329271	0.000309017	0.000284001
Holdemania	0.00123349	0.00227664	0.00025668	0.000522037	0.000300692	0.000318261	0.000452637	0.000877289	0.000107995	0.00147718	0.00078229
Hydrogenivirga	0.000152371	0.000176337	0.000411411	0.000272279	0.000212876	0.000136008	0.000224719	0.000511532	0.000197308	0.000114783	0.000240962
Hydrogenobacter	9.33043e-05	0.000118307	0.000123217	0.000206156	0.00019166	9.12282e-05	0.000163035	0.000335964	0.000178836	8.21609e-05	0.000158387
Hydrogenobaculum	0.000110245	0.000146215	0.000238668	0.000231345	0.000302458	0.000101192	0.00017578	0.000496499	0.000168282	8.73518e-05	0.000205803
Hyperthermus	3.65917e-05	3.73686e-05	4.51016e-05	5.35646e-05	4.22654e-05	2.29842e-05	3.83865e-05	0.000136285	4.53561e-05	3.99131e-05	4.97817e-05
Hyphomicrobium	0.000225349	0.000158768	0.00100073	0.00140959	0.000734717	0.000941213	0.00132866	0.000398706	0.00105804	0.000606374	0.000786215
Hyphomonas	0.000248259	0.000196834	0.000815032	0.00069459	0.000841876	0.00104667	0.000868024	0.000332521	0.000967069	0.000589594	0.000660047
Idiomarina	0.000398696	0.000352295	0.00093129	0.0007413	0.000640962	0.000783536	0.000817318	0.00075718	0.000732716	0.000475515	0.000663081
Ignicoccus	2.60062e-05	2.69856e-05	2.19264e-05	4.45513e-05	3.04581e-05	2.38513e-05	3.38195e-05	0.000101338	2.98523e-05	2.9891e-05	3.68679e-05
Ignisphaera	1.67e-05	1.58817e-05	7.85328e-06	2.0578e-05	1.43505e-05	1.66554e-05	2.19863e-05	4.2862e-05	1.80787e-05	2.16248e-05	1.96571e-05
Ilyobacter	0.000586713	0.000700865	0.000208365	0.000378471	0.000308986	0.000374401	0.000434645	0.000767588	0.000138015	0.000505033	0.000440308
Intrasporangium	0.000391973	0.000193776	0.000503572	0.000828103	0.000556754	0.000809379	0.000934883	0.000501277	0.000542645	0.000499243	0.000576161
Janibacter	0.000451416	0.000219445	0.000631153	0.000856438	0.000507572	0.000921206	0.00102064	0.000337842	0.000513266	0.000571328	0.000603031
Jannaschia	0.000392767	0.000269062	0.000642927	0.000537199	0.000410909	0.000916392	0.000718966	0.000423259	0.0008219	0.000809844	0.000594322
Janthinobacterium	0.00121547	0.00102854	0.00635216	0.00709838	0.0041982	0.00449858	0.00652332	0.000759225	0.00397461	0.00183766	0.00374861
Jonesia	0.000235357	0.000141196	0.000238273	0.000318156	0.000334111	0.000601146	0.000501861	0.000252823	0.000114806	0.0002763	0.000301403
Jonquetella	0.000186168	0.000243313	0.00011952	0.000171644	0.000123892	6.64027e-05	0.000128025	0.000561678	5.37206e-05	0.000148743	0.000180311
Kangiella	0.000192412	0.000160703	0.000586487	0.000572301	0.000528817	0.000493509	0.000552487	0.000352166	0.000682747	0.000230638	0.000435227
Ketogulonicigenium	0.000212606	0.000142367	0.000191108	0.00022648	0.000235264	0.000475432	0.000348411	9.10099e-05	0.000305344	0.000402011	0.000263003
Kineococcus	0.000500488	0.000299428	0.000700096	0.00120172	0.000791065	0.00142042	0.00153317	0.000882021	0.000552634	0.000606928	0.000848797
Kingella	0.000325246	0.00017581	0.000305199	0.00047855	0.000209703	0.000496988	0.000555348	0.000134393	0.000127513	0.000833978	0.000364273
Klebsiella	0.00265861	0.00213039	0.00266693	0.00240701	0.00130954	0.0032618	0.00286204	0.000420664	0.000959882	0.00343417	0.0022111
Kocuria	0.000201048	0.000120651	0.000156605	0.000233001	0.000148153	0.000491176	0.000378543	0.000217653	0.000107316	0.000211997	0.000226614
Kordia	0.000247227	0.000181159	0.000594835	0.000416051	0.000385895	0.000990299	0.000897119	0.00057969	0.000850634	0.000366121	0.000550903
Kosmotoga	0.000800471	0.000757235	0.000287258	0.000342404	0.000437166	0.000122389	0.000252176	0.005715	0.000148757	0.000304182	0.000916703
Kribbella	0.00041657	0.00025563	0.000552917	0.000953201	0.000732122	0.00100288	0.00116939	0.000741428	0.000546871	0.000452006	0.000682301
Ktedonobacter	0.000342448	0.000288044	0.00114018	0.00127536	0.00116215	0.000558198	0.000966187	0.00115823	0.00162231	0.000522936	0.000903605
Kytococcus	0.000340013	0.000170388	0.000322297	0.000418642	0.000318069	0.000664002	0.000581515	0.000404527	0.000197319	0.000365691	0.000378246
Labrenzia	0.000445324	0.000358922	0.000579974	0.000780668	0.000596933	0.00103624	0.000916323	0.000253041	0.00072759	0.000618545	0.000631356
Lactobacillus	0.00370561	0.0045042	0.00264977	0.0027325	0.00224072	0.0016843	0.00244254	0.00365711	0.00092529	0.00299397	0.0027536
Lactococcus	0.0011087	0.000845928	0.000623467	0.000646921	0.000429346	0.000457802	0.000636234	0.000509865	0.000154454	0.000952604	0.000636532
Laribacter	0.00171114	0.00148784	0.00251902	0.00207785	0.0018136	0.00257945	0.00303993	0.00026619	0.00108821	0.00206223	0.00186454
Lawsonia	0.000359945	0.000559433	0.000373435	0.000383845	0.000320489	0.000243859	0.000327952	0.000535076	0.000152746	0.000308535	0.000356532
Leadbetterella	0.000656235	0.000569561	0.000781766	0.000784741	0.000967641	0.00164849	0.00124526	0.00140155	0.00160394	0.000967134	0.00106263
Leeuwenhoekiella	0.000617457	0.000489587	0.000559474	0.000564655	0.000686031	0.0014766	0.00113098	0.00112069	0.00103896	0.000904801	0.000858923
Legionella	0.000661112	0.000603312	0.00421391	0.0042341	0.00397653	0.00366801	0.00484178	0.00119147	0.00155162	0.000664809	0.00256067
Leifsonia	0.000622518	0.000313425	0.00035407	0.000554661	0.000406324	0.00399824	0.0020976	0.000389062	0.000210982	0.000651877	0.000959875
Lentisphaera	0.000143435	0.00015835	0.000321835	0.000331446	0.000320348	0.00023101	0.000288657	0.000400514	0.000456325	0.000266823	0.000291874
Leptolyngbya	1.62485e-07	1.35033e-07	2.0424e-08	1.31117e-08	1.01211e-08	1.29157e-07	2.2067e-08	4.42855e-08	5.99891e-08	6.25888e-08	6.59262e-08
Leptospira	0.000485992	0.00051231	0.00203986	0.00195687	0.00178585	0.00101336	0.00147303	0.00168314	0.00232464	0.000598832	0.00138739
Leptospirillum	1.18581e-05	6.39972e-06	7.7342e-05	8.02516e-06	5.00441e-06	1.18205e-05	1.01867e-05	1.61042e-06	4.70769e-06	8.95814e-06	1.45913e-05
Leptothrix	0.00178532	0.00131287	0.0096988	0.00810588	0.0111117	0.00600498	0.00641982	0.000829175	0.0126614	0.00314184	0.00610718
Leptotrichia	0.00166574	0.00151808	0.000469814	0.000539116	0.000657611	0.000360888	0.000495261	0.000656536	0.000141859	0.00211178	0.000861668
Leuconostoc	0.00045436	0.000494548	0.0003035	0.000343495	0.000268251	0.000772378	0.000512721	0.00027639	0.000104402	0.00032403	0.000385407
Limnobacter	0.000221128	0.000173648	0.000768755	0.000785997	0.000821109	0.000964135	0.00090106	0.000247375	0.000849494	0.000356587	0.000608929
Listeria	0.0012139	0.0013919	0.00276617	0.00124338	0.00131086	0.000783761	0.00115192	0.00274431	0.000421087	0.00106153	0.00140888
Listonella	7.5482e-06	4.98216e-06	1.59307e-06	4.10735e-06	2.25089e-06	1.70685e-06	2.37743e-06	1.4808e-06	3.49827e-06	8.22755e-06	3.77726e-06
Loktanella	0.000173769	0.000120075	0.000215527	0.000220827	0.000166229	0.000495897	0.000361764	8.23881e-05	0.000344443	0.00035622	0.000253714
Lutiella	0.000782947	0.000579963	0.00114281	0.00181675	0.00265522	0.00291705	0.00298658	0.000402948	0.0013152	0.00105665	0.00156561
Lyngbya	0.000108328	0.000111285	0.000353656	0.00038558	0.000248823	0.000233469	0.000410224	0.000334371	0.000378616	0.000144886	0.000270924
Lysinibacillus	0.000296651	0.00036834	0.000223675	0.000391921	0.000278727	0.000384128	0.000381794	0.000463521	0.000185502	0.000290552	0.000326481
Macrococcus	0.000124383	0.00014687	0.000251402	0.000154846	0.000113981	9.30306e-05	0.000136804	0.000183758	5.3326e-05	0.000117337	0.000137574
Magnetococcus	0.000518179	0.000539329	0.00227256	0.00153306	0.00157038	0.000881758	0.00119894	0.00102619	0.00124018	0.000648759	0.00114293
Magnetospirillum	0.00125565	0.00109921	0.00354082	0.00405379	0.00339252	0.00329372	0.00360297	0.00108243	0.00328486	0.00173164	0.00263376
Mannheimia	0.000147514	0.000130776	0.00023357	0.000317138	0.000141086	0.000242014	0.000306682	8.54413e-05	7.90064e-05	0.000174475	0.00018577
Maribacter	0.000705556	0.000557815	0.00088117	0.000766707	0.00150565	0.00183095	0.00147962	0.00154566	0.00162369	0.00102677	0.00119236
Maricaulis	0.000202349	0.000167369	0.00052671	0.000596389	0.000520214	0.000777436	0.000726201	0.000289541	0.000711206	0.000410653	0.000492807
Marinobacter	0.0013553	0.00102709	0.00223929	0.00236357	0.00193825	0.0019716	0.00210579	0.00118202	0.00216632	0.00157228	0.00179215
Marinococcus	3.99456e-07	2.75824e-07	0	0	0	3.95659e-09	1.0609e-08	0	1.76246e-08	3.17492e-07	1.02496e-07
Marinomonas	0.000630513	0.000578343	0.0012364	0.00116623	0.000817287	0.00122147	0.0012079	0.000935447	0.00106414	0.00071527	0.0009573
Mariprofundus	0.00013951	0.000129051	0.000401999	0.000393711	0.000385434	0.000264718	0.000346155	0.00031124	0.000484269	0.00018472	0.000304081
Maritimibacter	0.000267639	0.000187367	0.000377431	0.00036221	0.000275249	0.000562044	0.000475218	0.000180124	0.000524326	0.000549148	0.000376076
Marivirga	0.000486448	0.00038612	0.00118559	0.000896541	0.00104302	0.000936637	0.00104835	0.00121946	0.00199014	0.000649215	0.000984151
Megasphaera	0.000328641	0.000682983	0.000246755	0.000339558	0.000242209	0.000150274	0.000268002	0.00034952	9.52312e-05	0.000380775	0.000308395
Meiothermus	0.000370737	0.000335319	0.000763772	0.00105541	0.000880043	0.000710266	0.000862758	0.00134425	0.00136842	0.000575381	0.000826635
Mesoplasma	3.94913e-05	6.78233e-05	6.38314e-05	9.21127e-05	7.81635e-05	3.8294e-05	6.93944e-05	6.59058e-05	1.61416e-05	3.46586e-05	5.65817e-05
Mesorhizobium	0.00134299	0.000974371	0.00327231	0.00299378	0.00209228	0.00331751	0.00322125	0.00128073	0.00287856	0.00240926	0.0023783
Metallosphaera	2.1685e-05	2.37687e-05	2.76162e-05	4.56498e-05	3.51679e-05	2.93979e-05	4.04549e-05	0.000118852	3.26824e-05	2.55479e-05	4.00822e-05
Methanobrevibacter	0.00137636	0.00193147	0.000230887	0.000575923	0.000215636	0.00020733	0.000459621	0.000646119	0.000124728	0.000899268	0.000666735
Methanocaldococcus	0.000383143	0.000407231	0.00015449	0.00032198	0.000261044	0.000175234	0.000279076	0.00138165	0.00019251	0.000473566	0.000402993
Methanocella	0.000152562	0.000124345	0.000106695	0.000142785	0.000124472	6.7064e-05	0.00010762	0.000601397	0.000141621	0.000249443	0.0001818
Methanococcoides	0.000585227	0.000380547	0.000314591	0.000289639	0.000212719	0.000149829	0.000228557	0.00262887	0.000232639	0.000435569	0.000545818
Methanococcus	0.0005249	0.000642508	0.000550075	0.0005683	0.000602701	0.000328247	0.000490585	0.00141787	0.000222104	0.000573886	0.000592117
Methanocorpusculum	0.000214536	0.000320543	0.000123249	0.000125107	0.000203237	6.42941e-05	0.000101205	0.000737317	6.51102e-05	0.000244655	0.000219925
Methanoculleus	0.000742328	0.000798436	0.000427338	0.000511468	0.000519241	0.00015979	0.000340406	0.0226452	0.000212508	0.000480605	0.00268373
Methanohalobium	0.000219351	0.000136906	5.4425e-05	9.96469e-05	6.63806e-05	4.33587e-05	7.30013e-05	0.000949992	5.20121e-05	0.000196223	0.00018913
Methanohalophilus	0.000282645	0.000163685	9.36146e-05	0.000106812	8.01541e-05	5.93348e-05	9.46342e-05	0.00135134	6.86329e-05	0.000265823	0.000256668
Methanoplanus	0.000213068	0.000251585	0.000128307	0.000249208	0.000170546	0.000102763	0.000203392	0.00210058	6.6487e-05	0.000203988	0.000368992
Methanopyrus	6.23425e-05	6.08821e-05	4.2977e-05	6.8537e-05	4.95584e-05	4.42915e-05	6.19296e-05	0.000251504	5.7465e-05	9.03507e-05	7.89838e-05
Methanoregula	0.00028445	0.000318339	0.000208211	0.000299167	0.00024934	0.000175812	0.00025301	0.00197676	0.000244162	0.000420324	0.000442957
Methanosaeta	0.00144957	0.000710915	0.000118162	0.000220175	0.000662272	0.000128305	0.000181909	0.00970457	0.000205085	0.00338575	0.00167667
Methanosarcina	0.00171671	0.0014085	0.00151036	0.00131836	0.001086	0.000730934	0.00110514	0.0069473	0.00111268	0.0020423	0.00189783
Methanosphaera	0.000213765	0.000244594	0.000449259	0.000129817	7.22747e-05	6.99164e-05	0.000115993	0.000396366	4.77031e-05	0.000345792	0.000208548
Methanosphaerula	0.000240298	0.000267958	0.000282641	0.000249318	0.000223214	0.000126342	0.000208645	0.00181332	0.000199671	0.000307409	0.000391882
Methanospirillum	0.00239373	0.00301614	0.00055802	0.000557661	0.000536593	0.000223219	0.00041438	0.0132033	0.000334084	0.000587157	0.00218243
Methanothermobacter	0.000873949	0.00080602	0.000139771	0.000433485	0.000229122	0.000180461	0.000326848	0.00112735	0.000223684	0.00184273	0.000618342
Methanothermococcus	2.21584e-05	2.36093e-05	1.75557e-05	2.94644e-05	3.04259e-05	1.32652e-05	2.38758e-05	6.20442e-05	1.06729e-05	2.9387e-05	2.62459e-05
Methanothermus	0.000111325	0.000100897	3.77799e-05	7.34914e-05	7.74399e-05	3.41565e-05	6.03107e-05	0.000401222	2.42314e-05	0.000257113	0.000117797
Methylacidiphilum	0.000169891	0.000172803	0.000732709	0.00046002	0.000606223	0.000218761	0.000326943	0.000732534	0.000503578	0.000224723	0.000414818
Methylibium	0.00197422	0.00136221	0.0105992	0.00857613	0.00863832	0.0060062	0.00656716	0.000994092	0.0139915	0.00376667	0.00624757
Methylobacillus	0.00139358	0.000745097	0.0219351	0.0123842	0.0121993	0.00523731	0.00891068	0.00236684	0.0457617	0.00280455	0.0113738
Methylobacter	0.00029613	0.000266662	0.00172685	0.00135773	0.00102709	0.00106329	0.00119831	0.000449307	0.00176762	0.000467156	0.000962015
Methylobacterium	0.00224587	0.00202758	0.0161064	0.00556727	0.00471631	0.00608665	0.00615963	0.00248654	0.00388029	0.00286757	0.00521441
Methylocella	0.000414881	0.000420309	0.000517684	0.000796341	0.000615222	0.00104607	0.000910042	0.00032388	0.00102674	0.000595413	0.000666659
Methylococcus	0.000737554	0.000589782	0.00298515	0.0027066	0.00196088	0.00166835	0.00217322	0.00109501	0.00343814	0.00147481	0.00188295
Methylophaga	0.000103681	8.22106e-05	0.000301216	0.000454094	0.000294407	0.000370362	0.00039133	0.000122438	0.000417819	0.000136882	0.000267444
Methylosinus	0.000200399	0.000185773	0.000484548	0.000612809	0.00038626	0.000640247	0.000624114	0.000145551	0.000503585	0.000299561	0.000408285
Methylotenera	0.00165132	0.000605237	0.0393463	0.021654	0.0206383	0.00799682	0.0150347	0.00301191	0.0888468	0.00368539	0.0202471
Methylovorus	0.000453013	0.000312571	0.00452419	0.00350634	0.00584767	0.00190725	0.00275414	0.000872236	0.00875634	0.000862064	0.00297958
Micrococcus	0.000293981	0.000158239	0.000290528	0.000315569	0.000216808	0.000715471	0.000553228	0.000432636	0.000127864	0.00030932	0.000341364
Microcoleus	0.000134165	0.000126722	0.000300618	0.000479309	0.000329414	0.0002688	0.000365925	0.00032212	0.000560125	0.000195046	0.000308224
Microcystis	0.000199808	0.000191831	0.000441717	0.000470971	0.000387452	0.000345897	0.00042284	0.000426128	0.000537803	0.000241818	0.000366627
Micromonospora	0.00026728	0.000167949	0.00143832	0.00104598	0.000808134	0.00090815	0.00116646	0.000612056	0.000619906	0.000337649	0.000737189
Microscilla	0.000381782	0.000297957	0.00100875	0.000927746	0.00139528	0.000732324	0.00093452	0.0012332	0.00197756	0.000516322	0.000940544
Mitsuokella	0.000571617	0.00186037	0.00101553	0.000847835	0.000707665	0.000201137	0.0004229	0.000532451	9.26767e-05	0.000552096	0.000680429
Mobiluncus	0.000393521	0.000331591	0.000282599	0.00037171	0.000389313	0.000328976	0.00038962	0.000802098	0.000116678	0.000384408	0.000379051
Moorella	0.000913585	0.00111958	0.000842047	0.000890552	0.00099268	0.000411703	0.000661657	0.00366891	0.000834426	0.000983898	0.0011319
Moraxella	0.000805859	0.000163537	0.000119417	0.000199977	0.0001204	0.000174389	0.000188857	7.4566e-05	0.00012048	0.000351817	0.00023193
Moritella	0.000183479	0.000134091	0.000180048	0.000220148	0.000177165	0.000218473	0.000232328	9.5953e-05	0.000149787	0.000192278	0.000178375
Mucilaginibacter	0.000461105	0.000418354	0.00116681	0.00111382	0.00132342	0.00142241	0.00145347	0.00161721	0.00208497	0.000746584	0.00118082
Mycobacterium	0.00257635	0.00160331	0.00888362	0.0102978	0.00859529	0.023519	0.0102902	0.00668041	0.00429585	0.0029659	0.00797078
Mycoplasma	0.000356516	0.0005514	0.000959909	0.000835735	0.000986078	0.000338452	0.000639698	0.00109132	0.000146761	0.000271746	0.000617762
Myxococcus	0.000535907	0.000481764	0.0033204	0.00306595	0.00246738	0.0012145	0.00196776	0.00153435	0.00619391	0.000942184	0.00217241
Nakamurella	0.000395133	0.000234738	0.000618406	0.000916863	0.000824227	0.000874523	0.00101588	0.000509869	0.000453264	0.000446715	0.000628962
Nanoarchaeum	3.7603e-06	4.66389e-06	1.1286e-05	1.6262e-05	1.26028e-05	6.63212e-06	1.23041e-05	4.11455e-05	2.8569e-06	3.90717e-06	1.15421e-05
Natranaerobius	0.000383408	0.000498628	0.00026407	0.000387047	0.000357139	0.000185483	0.000307696	0.00125289	0.000227656	0.00035508	0.00042191
Natrialba	2.34305e-05	2.15034e-05	3.36902e-05	6.28317e-05	5.94321e-05	3.09241e-05	4.94073e-05	7.45038e-05	5.86308e-05	3.14414e-05	4.45795e-05
Natronomonas	3.99141e-05	3.80073e-05	7.25814e-05	0.000107015	9.414e-05	5.16666e-05	7.98376e-05	0.000182629	0.000111412	5.88079e-05	8.36011e-05
Nautilia	0.000345303	0.00049476	0.000166874	0.000253391	0.000194101	0.000127643	0.000190859	0.000204162	7.6399e-05	0.000152034	0.000220553
Neisseria	0.00678627	0.00367366	0.00502285	0.00394629	0.00563546	0.00503562	0.0056061	0.00174086	0.00187276	0.0192572	0.0058577
Neorickettsia	2.07941e-05	2.45186e-05	0.000107882	0.000125576	0.000116811	5.39377e-05	9.24666e-05	4.47836e-05	3.74104e-05	1.95999e-05	6.43779e-05
Neptuniibacter	0.000141216	0.00014665	0.000420468	0.000449211	0.000291591	0.000388439	0.000380554	0.000125608	0.000315619	0.000168121	0.000282748
Nitratiruptor	0.00125541	0.00278789	0.00085089	0.00106609	0.000678071	0.000462895	0.00071956	0.000465559	0.00026872	0.00056684	0.000912193
Nitrobacter	0.0010048	0.000851745	0.00281763	0.00315429	0.00199894	0.00250858	0.00285419	0.00129445	0.00226189	0.00173047	0.0020477
Nitrococcus	0.000277131	0.000214001	0.000920595	0.00093732	0.00093011	0.000580921	0.000709373	0.000561872	0.00125068	0.000465832	0.000684783
Nitrosococcus	0.000999374	0.000845192	0.00282605	0.00335307	0.00282023	0.0022461	0.00269721	0.00231851	0.00403773	0.00140849	0.0023552
Nitrosomonas	0.0015995	0.00122049	0.00573687	0.00566441	0.0048118	0.0040184	0.00484054	0.00154355	0.012275	0.00249002	0.00442006
Nitrosopumilus	3.30523e-05	3.40768e-05	0.000130448	0.000107548	8.81089e-05	5.28568e-05	8.84067e-05	0.000147474	7.329e-05	3.85344e-05	7.93796e-05
Nitrosospira	0.000586934	0.000446174	0.00325384	0.00274282	0.00295081	0.00185396	0.00237523	0.00084374	0.00586345	0.000989539	0.00219065
Nitrospira	0.000396864	0.000303937	0.00946339	0.0115327	0.0127498	0.00132859	0.00461415	0.00113943	0.0348024	0.000525951	0.00768572
Nocardia	0.000360145	0.000221111	0.000701607	0.00111733	0.000674378	0.00131037	0.0012259	0.000584886	0.000547342	0.000395537	0.000713861
Nocardioides	0.000860255	0.000511307	0.00183169	0.00206141	0.00211946	0.00206795	0.00241291	0.0014691	0.00115421	0.000951315	0.00154396
Nocardiopsis	0.000169821	0.000113349	0.000351051	0.000535889	0.000390909	0.000547015	0.00061604	0.000288041	0.000311002	0.000204279	0.00035274
Nodularia	7.13491e-05	7.20581e-05	0.000207929	0.000217845	0.000174527	0.00015453	0.000188686	0.000258396	0.000266909	9.43859e-05	0.000170662
Nostoc	0.000508886	0.000512508	0.00173086	0.00146799	0.00152617	0.00102104	0.00122994	0.00130382	0.00201501	0.000663224	0.00119795
Novosphingobium	0.000368772	0.000266128	0.00182318	0.00163079	0.00115102	0.00392009	0.00260236	0.00033316	0.0024661	0.00198028	0.00165419
Oceanibulbus	8.79672e-05	6.47583e-05	9.83551e-05	0.000122665	8.17293e-05	0.000200685	0.000166387	5.5878e-05	0.00016523	0.000163028	0.000120668
Oceanicaulis	0.000111078	9.82713e-05	0.000324414	0.000376874	0.000296413	0.00045612	0.000409152	0.000148624	0.000378158	0.000219258	0.000281836
Oceanicola	0.000373367	0.000263941	0.000554931	0.000516602	0.000546262	0.000822252	0.000653246	0.00033355	0.000750984	0.000726154	0.000554129
Oceanithermus	0.000119967	0.000109909	0.000352149	0.000280994	0.000392187	0.000132917	0.000209474	0.000671866	0.00033175	0.000176717	0.000277793
Oceanobacillus	0.000396335	0.000492618	0.000257714	0.000422158	0.000311975	0.000273604	0.000359344	0.00083831	0.000281446	0.000378365	0.000401187
Ochrobactrum	0.000725723	0.000517892	0.00129089	0.00124596	0.00102558	0.00192087	0.00166275	0.000563474	0.000740366	0.00124221	0.00109357
Octadecabacter	0.000173367	0.000123155	0.000877284	0.000302203	0.000203547	0.00040226	0.000369456	0.000198008	0.000318749	0.000296067	0.000326409
Oenococcus	0.00013062	0.00017656	9.11897e-05	0.000160918	0.000126004	9.20061e-05	0.000138141	0.00018175	5.1537e-05	0.000115117	0.000126384
Oligotropha	0.000497183	0.000444797	0.000664966	0.00108211	0.000585172	0.00128741	0.00115344	0.000277516	0.000753781	0.000788081	0.000753446
Olsenella	0.000476938	0.000599993	9.22362e-05	0.00015796	0.000101687	7.51336e-05	0.000129809	0.000336749	5.3222e-05	0.000313932	0.000233766
Opitutus	0.00065517	0.000658675	0.00192334	0.0018478	0.00144785	0.00095854	0.0012886	0.0015475	0.00357755	0.00155765	0.00154627
Oribacterium	0.000619038	0.00170697	0.000481822	0.000454582	0.000472922	0.00012616	0.000294186	0.000878944	7.3697e-05	0.000756706	0.000586503
Orientia	2.89094e-05	3.15096e-05	0.000164937	0.000226474	0.000173998	0.000213188	0.000289885	4.85356e-05	4.49557e-05	2.23654e-05	0.000124476
Ornithobacterium	7.75683e-06	4.63889e-06	3.41081e-06	6.27031e-06	5.12228e-06	1.96362e-05	1.45264e-05	5.64871e-07	9.97154e-06	1.21506e-05	8.40487e-06
Oscillatoria	8.9232e-05	8.01444e-05	0.000207604	0.000308944	0.000302957	0.00025039	0.000260005	0.000230676	0.000396322	0.000125432	0.000225171
Oscillochloris	0.000258178	0.000189223	0.000780062	0.000897316	0.000650606	0.000332841	0.000570745	0.000504707	0.00134885	0.000432429	0.000596495
Oxalobacter	0.000350054	0.000388418	0.000838583	0.00112054	0.00063156	0.00118441	0.00133357	0.000285307	0.000569324	0.000405336	0.00071071
Paenibacillus	0.00177518	0.00227612	0.00228658	0.00239631	0.00205594	0.00156153	0.00217891	0.00358076	0.0017322	0.00205076	0.00218943
Paludibacter	0.00472508	0.0044259	0.000882161	0.00141396	0.00151777	0.00261779	0.00202863	0.00573105	0.00165932	0.0128111	0.00378127
Pantoea	0.00057419	0.000442626	0.0011686	0.000584007	0.000376281	0.000768701	0.000684883	0.000285678	0.000418242	0.00059427	0.000589748
Parabacteroides	0.0107487	0.0130201	0.00216237	0.0039655	0.00339333	0.00638645	0.00441798	0.00877681	0.00174046	0.0171914	0.00718031
Parachlamydia	8.83753e-05	8.82679e-05	0.000610089	0.000923806	0.00317674	0.000346286	0.000552026	0.000391329	0.000259228	0.000111868	0.000654801
Paracoccus	0.00206066	0.00107788	0.00122529	0.00154681	0.000781856	0.00228397	0.00187672	0.000487772	0.00148212	0.00534936	0.00181724
Parascardovia	5.09831e-05	7.67947e-05	2.46025e-05	6.31564e-05	3.4838e-05	5.32448e-05	7.1874e-05	0.000331189	1.56003e-05	4.99082e-05	7.72191e-05
Parvibaculum	0.0009285	0.000723723	0.0014849	0.00171493	0.00156975	0.00198891	0.00177789	0.000923034	0.00171789	0.00154084	0.00143704
Parvularcula	9.32008e-05	8.07125e-05	0.000203591	0.000282677	0.000231197	0.000315873	0.000314424	0.00012099	0.000271832	0.000163786	0.000207828
Pasteurella	0.000373919	0.000281576	0.000218615	0.000359532	0.000301529	0.000403229	0.000424278	0.000237851	0.000286418	0.000467732	0.000335468
Pectobacterium	0.00103568	0.00072662	0.00079755	0.000948457	0.00162795	0.00111441	0.00101414	0.000429446	0.000734061	0.00105301	0.000948133
Pediococcus	0.000228698	0.00024816	0.000276874	0.000206723	0.000179157	0.000131049	0.000185914	0.000374164	7.12373e-05	0.000200174	0.000210215
Pedobacter	0.0019218	0.00156965	0.00402075	0.0033487	0.00470607	0.00666753	0.00515395	0.00446305	0.00670283	0.00294183	0.00414962
Pelagibaca	0.000195038	0.000129255	0.000302565	0.000205647	0.000171592	0.00032123	0.000277895	0.000141981	0.000281196	0.000356646	0.000238305
Pelobacter	0.00207295	0.0022348	0.00195233	0.00257118	0.00272596	0.00158646	0.00207584	0.00648832	0.00308229	0.00285217	0.00276423
Pelodictyon	0.000632801	0.000709989	0.00110606	0.00121034	0.00201992	0.000875468	0.00114827	0.00174557	0.00102574	0.000754029	0.00112282
Pelotomaculum	0.00114794	0.0014905	0.000698706	0.00110899	0.00082292	0.000506092	0.000857042	0.00413723	0.000756281	0.00100314	0.00125288
Peptoniphilus	0.000412071	0.000629361	0.000535258	0.000473845	0.000394084	0.00019007	0.000351333	0.00113143	0.000115874	0.000344834	0.000457816
Peptostreptococcus	0.000325881	0.000456749	0.000136869	0.000202051	0.000164502	9.43744e-05	0.000157221	0.000400724	6.51522e-05	0.000244741	0.000224827
Persephonella	0.000157657	0.000197933	0.000428557	0.000293998	0.000253202	0.000137238	0.000228927	0.000637472	0.000193808	0.000130341	0.000265913
Petrotoga	0.000406143	0.000471478	0.000149129	0.000307066	0.000238643	0.000153541	0.000252895	0.00186055	0.000159492	0.000297342	0.000429628
Phaeobacter	7.34006e-05	5.5639e-05	0.000157735	0.000150241	0.000122127	0.000181734	0.00016927	5.49587e-05	0.00015944	0.000137009	0.000126155
Phenylobacterium	0.000311642	0.000214872	0.0013668	0.00139958	0.0013477	0.00144517	0.0017763	0.00027032	0.00104889	0.00134678	0.00105281
Photobacterium	0.00110495	0.00082284	0.00173625	0.00124578	0.00103193	0.00132933	0.00146995	0.000884323	0.000858064	0.00116573	0.00116492
Photorhabdus	0.000712192	0.000489797	0.000774877	0.000903191	0.0010006	0.000828149	0.000931982	0.00043964	0.000503359	0.000640922	0.000722471
Picrophilus	2.50583e-05	2.79188e-05	4.5132e-05	6.03571e-05	4.97279e-05	2.61382e-05	4.89859e-05	9.68292e-05	3.19738e-05	2.44456e-05	4.36567e-05
Pirellula	0.000298507	0.000231771	0.000810052	0.00115624	0.000930779	0.000618414	0.000838451	0.000861511	0.00500873	0.00168448	0.00124389
Planctomyces	0.000647555	0.000577259	0.00269498	0.00257847	0.00274306	0.00132468	0.00185209	0.00230606	0.00826013	0.00259367	0.00255779
Planococcus	1.29187e-06	4.57537e-07	2.0424e-08	1.79756e-07	1.01211e-08	1.09804e-07	4.3285e-08	3.02013e-07	0	6.79762e-07	3.09457e-07
Plesiocystis	0.000112797	0.000110881	0.00182828	0.00121153	0.00108088	0.000346474	0.000704301	0.000426674	0.00249384	0.000208934	0.000852459
Polaribacter	0.000863118	0.000598091	0.00080629	0.000835656	0.00108088	0.00207746	0.00165588	0.00136425	0.00154094	0.0011915	0.00120141
Polaromonas	0.00896442	0.00666875	0.0174145	0.0181595	0.029777	0.0227118	0.0191473	0.00330202	0.017626	0.0146126	0.0158384
Polynucleobacter	0.000462298	0.000362679	0.00283253	0.00349513	0.00302234	0.0259613	0.0129597	0.000528194	0.00180724	0.000735547	0.00521669
Porphyromonas	0.00253213	0.00270935	0.00119416	0.0012301	0.00109531	0.00173877	0.00143651	0.00667544	0.00122634	0.00394034	0.00237784
Prevotella	0.0154025	0.0891868	0.0230142	0.0313497	0.0316196	0.00946552	0.0200755	0.0137387	0.00230043	0.0270763	0.0263229
Prochlorococcus	0.000286446	0.000338924	0.00102294	0.000919777	0.000845219	0.00234836	0.0014298	0.000770734	0.000560095	0.000312349	0.000883464
Propionibacterium	0.00197047	0.00149681	0.000831923	0.00073617	0.000501901	0.000870195	0.000870902	0.00848913	0.000427034	0.0015775	0.0017772
Prosthecochloris	0.000167407	0.000163315	0.000194106	0.000258727	0.000187437	0.000169891	0.000227458	0.000499909	0.000251017	0.000198232	0.00023175
Proteus	0.000400994	0.000305193	0.00083343	0.000705783	0.000512614	0.000592213	0.00070949	0.000489593	0.00024563	0.000389517	0.000518446
Providencia	0.000406453	0.000272651	0.000850045	0.000899992	0.000454794	0.000650539	0.000825963	0.000319578	0.000259171	0.000387659	0.000532685
Pseudoalteromonas	0.00116129	0.00093443	0.00188767	0.0017188	0.00188543	0.00185616	0.00188674	0.00118444	0.00180658	0.00114519	0.00154667
Pseudomonas	0.098186	0.0392322	0.0209362	0.0184456	0.020763	0.0181699	0.0178303	0.00751537	0.0156576	0.0180193	0.0274755
Pseudoramibacter	0.0006629	0.00119829	9.69979e-05	0.000261939	0.00013712	0.000110267	0.000212697	0.000329374	4.18013e-05	0.000249392	0.000330077
Pseudovibrio	0.000180965	0.000145872	0.000225661	0.000314764	0.000225445	0.000424079	0.000372938	0.000182043	0.000299866	0.000237004	0.000260864
Psychrobacter	0.00786257	0.00125066	0.00122865	0.00160978	0.00209812	0.00134291	0.00144504	0.000618418	0.000860482	0.00270252	0.00210192
Psychroflexus	0.000280421	0.0002427	0.000377404	0.000421018	0.000428864	0.000629789	0.000634198	0.000491433	0.000662331	0.000405678	0.000457384
Psychromonas	0.000622252	0.000643674	0.00111933	0.000930126	0.000831462	0.000843876	0.000919942	0.000537615	0.000998738	0.000666059	0.000811307
Pyramidobacter	0.000409873	0.000590138	0.000227163	0.00022338	0.000377973	8.15595e-05	0.000153869	0.00116698	7.75123e-05	0.000385866	0.000369431
Pyrobaculum	7.93824e-05	8.34535e-05	8.69021e-05	0.000143375	0.000124237	6.83814e-05	0.00011316	0.000373788	0.000129797	8.55594e-05	0.000128804
Pyrococcus	0.000323928	0.000343279	0.000357699	0.000326097	0.000449037	0.000158283	0.000255249	0.00160099	0.00027394	0.000364535	0.000445304
Rahnella	9.91603e-08	4.59858e-08	0	0	0	0	0	0	0	8.36198e-09	1.53508e-08
Ralstonia	0.0025568	0.00187425	0.00843209	0.00736183	0.00835754	0.00721797	0.00756728	0.00156054	0.00687188	0.00421958	0.00560198
Raphidiopsis	2.95052e-05	2.88665e-05	6.45353e-05	8.26943e-05	6.85067e-05	5.8731e-05	7.27323e-05	6.20378e-05	8.07368e-05	3.35552e-05	5.81901e-05
Reinekea	0.000177885	0.000158875	0.000503674	0.000448205	0.000306934	0.000431656	0.000461405	0.000298853	0.000432495	0.000249731	0.000346971
Renibacterium	0.000151493	9.19278e-05	0.000138792	0.000229201	0.000157049	0.000622354	0.000430975	0.000138594	0.000108208	0.000165833	0.000223443
Rhizobium	0.00204761	0.00144286	0.0029543	0.00295033	0.00230222	0.00394075	0.00345443	0.00117319	0.00294558	0.00356016	0.00267714
Rhodobacter	0.00381107	0.00263775	0.0042838	0.00361422	0.0028256	0.00729861	0.00576186	0.00122826	0.00592483	0.00727472	0.00446607
Rhodococcus	0.00118043	0.000658698	0.00244917	0.00298875	0.00248775	0.00388153	0.00330226	0.002394	0.00176745	0.00128138	0.00223914
Rhodomicrobium	0.00020751	0.000183038	0.000872912	0.000786239	0.000663498	0.000593539	0.000694728	0.000240097	0.000553216	0.000295768	0.000509055
Rhodopirellula	0.000514594	0.000439721	0.00226602	0.00175073	0.00171989	0.00102522	0.00128639	0.00145369	0.006458	0.00205667	0.00189709
Rhodopseudomonas	0.00290445	0.00263912	0.00593246	0.00675322	0.00595185	0.00661797	0.00660632	0.00290508	0.00710865	0.00435507	0.00517742
Rhodospirillum	0.00113121	0.00105049	0.00242846	0.00304961	0.00270284	0.00347251	0.00315409	0.0011986	0.00285311	0.00153798	0.00225789
Rhodothermus	0.000448695	0.00042379	0.00102955	0.000923475	0.00114942	0.000503032	0.000709786	0.00210896	0.00157676	0.000650453	0.000952391
Rickettsia	0.000234072	0.000276011	0.00173031	0.00141278	0.00215719	0.00116606	0.00173347	0.000744396	0.000423662	0.000201339	0.00100793
Rickettsiella	2.14491e-05	2.15486e-05	9.98743e-05	0.000272102	0.000168397	0.000215022	0.000221428	6.14873e-05	7.12687e-05	2.60605e-05	0.000117864
Riemerella	0.00176491	0.000785276	0.000545204	0.000494912	0.00126694	0.00306613	0.00158625	0.00104356	0.000602185	0.00234486	0.00135002
Robiginitalea	0.00052052	0.000380165	0.000668816	0.000596159	0.000766589	0.00109118	0.000936307	0.00149745	0.00133081	0.000729699	0.000851769
Roseburia	0.00267897	0.00367096	0.000419287	0.000589499	0.000603665	0.000268675	0.000476044	0.000923746	0.000112316	0.00234855	0.00120917
Roseibium	0.000191113	0.000157901	0.000899664	0.000397414	0.00118419	0.000419655	0.000444021	0.000218419	0.000271502	0.000235316	0.000441919
Roseiflexus	0.00172081	0.00136396	0.00597834	0.00444482	0.00602566	0.00187883	0.00307721	0.0122515	0.00701299	0.00270864	0.00464627
Roseobacter	0.00118815	0.000840004	0.00205283	0.00187276	0.00240402	0.00287029	0.0024029	0.000792721	0.00236165	0.00233682	0.00191221
Roseomonas	0.000320925	0.000233454	0.00050397	0.000590531	0.000684406	0.000715393	0.000630156	0.000257523	0.000554364	0.000556735	0.000504746
Roseovarius	0.000594878	0.000418225	0.000883697	0.000830544	0.00052555	0.00139961	0.00112372	0.000355821	0.00118559	0.00115478	0.000847242
Rothia	0.000190691	0.000126256	0.000331872	0.000268874	0.000244585	0.000456521	0.000389934	0.000232569	0.000104408	0.000278148	0.000262386
Rubrobacter	0.00039921	0.000375733	0.000896725	0.00101024	0.000892887	0.00052574	0.000772312	0.0014207	0.00118969	0.000548081	0.000803131
Ruegeria	0.00128483	0.000876925	0.0026152	0.00188148	0.00168362	0.00291624	0.00244817	0.00081547	0.00239069	0.00261098	0.00195236
Ruminococcus	0.00808315	0.012043	0.00158829	0.00212514	0.00174216	0.00105976	0.00181416	0.00389885	0.000408589	0.00572583	0.0038489
Saccharomonospora	0.000145574	9.70413e-05	0.000306284	0.000422207	0.000377139	0.000448418	0.000484022	0.000387098	0.00026069	0.000167847	0.000309632
Saccharophagus	0.00039037	0.00038989	0.00107698	0.00106079	0.000802426	0.000895616	0.000941431	0.000578049	0.0010555	0.000570975	0.000776203
Saccharopolyspora	0.000422667	0.00028895	0.00100336	0.00131338	0.000918905	0.00127481	0.00147838	0.000739343	0.00085391	0.000514938	0.000880865
Sagittula	0.000139477	9.31164e-05	0.000464229	0.000198902	0.000136438	0.000288713	0.000242618	6.47629e-05	0.00024389	0.000291636	0.000216378
Salinibacter	0.000311493	0.000303935	0.000942296	0.000805302	0.000817051	0.000458023	0.000653447	0.00158695	0.00123382	0.000449659	0.000756197
Salinispora	0.000460673	0.000289843	0.0011995	0.00164261	0.00110549	0.00154062	0.00189848	0.000684217	0.000970308	0.000546972	0.00103387
Salmonella	0.00169376	0.00129675	0.00276235	0.00156624	0.00338674	0.00194973	0.00187621	0.00114316	0.000791336	0.00174765	0.00182139
Sanguibacter	0.000390609	0.00022971	0.000296074	0.000408287	0.000317399	0.000788123	0.000637178	0.000408883	0.000214118	0.00052412	0.00042145
Scardovia	4.73606e-05	5.90338e-05	8.55923e-05	4.65388e-05	4.57908e-05	3.26401e-05	4.29366e-05	0.000129431	1.56131e-05	4.88911e-05	5.53828e-05
Sebaldella	0.00211957	0.00176574	0.000264206	0.000500872	0.000340874	0.000495596	0.000570619	0.000607682	0.000169378	0.00252628	0.000936081
Segniliparus	4.93586e-05	3.29551e-05	0.000118373	0.000191109	0.000115712	0.00019032	0.00021758	9.30594e-05	7.97998e-05	5.42023e-05	0.000114247
Selenomonas	0.00108399	0.00358487	0.00160106	0.00185629	0.00140006	0.000476167	0.00101193	0.00138572	0.000300835	0.00111068	0.00138116
Serratia	0.00109023	0.000701879	0.000739941	0.000922701	0.00058935	0.00372178	0.0010461	0.000326086	0.000677325	0.00115079	0.00109662
Shewanella	0.00633769	0.00433887	0.00597576	0.00552337	0.00734551	0.00586209	0.00593282	0.00393913	0.00579722	0.00500036	0.00560528
Shigella	0.000647905	0.000508792	0.00117178	0.000413529	0.00113196	0.000465297	0.000474927	0.000417553	0.000212271	0.000472354	0.000591637
Shuttleworthia	0.000243355	0.000451413	6.45159e-05	0.000140344	8.77477e-05	6.44342e-05	0.000114278	0.000196127	3.38436e-05	0.000412004	0.000180806
Sideroxydans	0.000478868	0.000388889	0.00260221	0.00271008	0.00185065	0.00192927	0.00242415	0.000431215	0.00270579	0.000761411	0.00162825
Simonsiella	0.000307528	0.000168831	0.000459337	0.000331208	0.000667023	0.000490645	0.000544543	0.000166448	0.000100809	0.000761111	0.000399748
Sinorhizobium	0.00217771	0.00141128	0.00412052	0.00363142	0.0032933	0.00391994	0.0038593	0.00158679	0.00288035	0.00440797	0.00312886
Slackia	0.000741245	0.00104416	0.000622535	0.000370922	0.000345535	0.000164043	0.000282408	0.000815139	0.000129505	0.000724314	0.00052398
Sodalis	0.000166014	0.000136786	0.000670707	0.000618973	0.000349772	0.000359666	0.000564199	0.000122608	0.000159703	0.000198252	0.000334668
Sorangium	0.000335631	0.000298512	0.00331653	0.00331588	0.00348707	0.000928569	0.00175783	0.000841463	0.00656192	0.000647513	0.00214909
Sphaerobacter	0.000481275	0.000405348	0.00252315	0.00130194	0.00211766	0.000557684	0.000937428	0.0030172	0.00162556	0.000708955	0.00136762
Sphingobacterium	0.000657151	0.000534286	0.00149172	0.00105991	0.0017833	0.00533603	0.00290936	0.00158071	0.00172399	0.00103078	0.00181072
Sphingobium	0.000373881	0.000251229	0.000956198	0.000844806	0.000956082	0.00899713	0.0039805	0.000245692	0.00164263	0.00138014	0.00196283
Sphingomonas	0.000661467	0.000470133	0.00462125	0.0021226	0.00146813	0.00745776	0.00426939	0.000658137	0.00284665	0.00216405	0.00267396
Sphingopyxis	0.000532358	0.000321378	0.000958802	0.00092142	0.000866503	0.00344706	0.0019413	0.00036819	0.00165542	0.00225821	0.00132706
Spirochaeta	0.0013831	0.00142539	0.000613626	0.00100573	0.000821097	0.000447449	0.000761215	0.0103995	0.000563999	0.00105999	0.00184811
Spiroplasma	3.27762e-07	5.25038e-07	4.49329e-07	1.36881e-06	1.40045e-06	3.45184e-07	8.24919e-07	2.20474e-07	3.59396e-08	9.57669e-08	5.59367e-07
Spirosoma	0.000994623	0.000957579	0.00194374	0.00178559	0.00229763	0.00223388	0.00209947	0.00236869	0.0039571	0.00157778	0.00202161
Sporosarcina	1.81474e-07	3.15709e-08	0	0	0	0	0	7.03228e-09	5.8061e-09	8.03297e-08	3.06213e-08
Stackebrandtia	0.000155487	0.000111023	0.000658195	0.000635579	0.00056587	0.000488195	0.000654146	0.000367573	0.000385368	0.000195799	0.000421724
Staphylococcus	0.000978059	0.00121458	0.00167306	0.00127171	0.00105683	0.000728869	0.0010908	0.00212601	0.000495298	0.000865798	0.0011501
Staphylothermus	4.81623e-05	5.45601e-05	6.88492e-05	7.24696e-05	0.000125021	3.15109e-05	5.75207e-05	0.000240934	4.39056e-05	5.06887e-05	7.93623e-05
Starkeya	0.00119697	0.00133732	0.00202576	0.00202365	0.00159202	0.00149332	0.00218292	0.000382991	0.000664706	0.000596951	0.00134966
Stenotrophomonas	0.00171508	0.000974276	0.00260151	0.00216993	0.00212854	0.00735272	0.00411884	0.000837962	0.00261066	0.00664178	0.00311513
Stigmatella	0.000279523	0.000230166	0.00228189	0.00188532	0.00163007	0.000670216	0.00115572	0.000889743	0.00404605	0.000491221	0.00135599
Streptobacillus	0.00022007	0.000259394	0.000121946	0.000176623	0.000124829	0.000127969	0.00017171	0.000198986	4.52081e-05	0.00024356	0.000169029
Streptococcus	0.0128823	0.00871759	0.00417072	0.00348125	0.0025205	0.00193284	0.00305471	0.00454188	0.00076467	0.00576852	0.0047835
Streptomyces	0.00251771	0.00168839	0.00791705	0.00965038	0.00724735	0.00882991	0.0108729	0.00570902	0.00546814	0.00308095	0.00629819
Streptosporangium	0.000267211	0.000179405	0.000835676	0.000976639	0.000758676	0.000936665	0.00110068	0.00073543	0.000717039	0.000342198	0.000684962
Subdoligranulum	0.00380837	0.00912714	0.00105537	0.00198229	0.00154005	0.000620493	0.00167568	0.000586824	0.000148824	0.00162099	0.0022166
Sulfitobacter	0.000213823	0.000144885	0.000361012	0.000314051	0.000232234	0.000480693	0.000391649	0.000148824	0.000353849	0.000380435	0.000302146
Sulfolobus	8.92391e-05	9.84936e-05	0.000249134	0.000159929	0.000144387	9.7425e-05	0.000142142	0.000553692	0.000125324	9.26912e-05	0.000175246
Sulfuricurvum	0.00107907	0.00153855	0.000343103	0.000482351	0.000384733	0.000457467	0.000517263	0.00051157	0.000196964	0.00059031	0.000610139
Sulfurihydrogenibium	0.000413007	0.000486901	0.000521801	0.000660583	0.000582667	0.00030314	0.000519381	0.00125986	0.000442807	0.000300355	0.000549051
Sulfurimonas	0.00410887	0.00553035	0.00111072	0.00149683	0.00125991	0.0010448	0.00123877	0.000876509	0.000685552	0.00175157	0.00191039
Sulfurospirillum	0.00483246	0.0245574	0.00457743	0.006019	0.0062874	0.00144936	0.00273931	0.00035346	0.000284669	0.00200555	0.0053106
Sulfurovum	0.00182176	0.0029064	0.00136421	0.000883003	0.00149137	0.000533805	0.000661618	0.000529694	0.000352118	0.000884057	0.0011428
Symbiobacterium	0.000727673	0.00085735	0.000954642	0.00111299	0.00085394	0.000558477	0.000847098	0.00187903	0.00119004	0.000871393	0.000985264
Synechococcus	0.00109896	0.00111477	0.00315362	0.00348043	0.0033645	0.0136305	0.00683749	0.00292023	0.00333376	0.00153095	0.00404652
Synechocystis	0.000319848	0.000328143	0.000906774	0.000779368	0.000591823	0.00060713	0.000684987	0.000596573	0.000898772	0.000417187	0.000613061
Syntrophobacter	0.00167949	0.00168678	0.00128357	0.00139319	0.00111727	0.000747475	0.00103403	0.0086093	0.00167603	0.00216227	0.00213894
Syntrophomonas	0.00242039	0.00287212	0.000534307	0.00107723	0.000994217	0.000372122	0.000737603	0.0114273	0.000462166	0.000937303	0.00218348
Syntrophothermus	0.000563637	0.000676458	0.000631266	0.000413357	0.000384725	0.000152081	0.000291106	0.00367523	0.000239752	0.000349691	0.00073773
Syntrophus	0.00321191	0.00351274	0.00148157	0.00169984	0.0022056	0.000744187	0.00123017	0.0286097	0.0013997	0.00252302	0.00466185
Teredinibacter	0.000176254	0.000153862	0.000631645	0.000498244	0.00067127	0.000431923	0.000456099	0.000330285	0.00046683	0.000262236	0.000407865
Terriglobus	0.00010804	0.000107146	0.000389822	0.000460403	0.000386872	0.00026404	0.00036875	0.000312615	0.000712194	0.000189786	0.000329967
Tetragenococcus	3.27224e-06	1.7042e-06	8.16961e-08	8.63682e-08	5.27857e-08	1.62602e-06	5.15876e-07	2.37769e-07	1.3242e-07	2.34724e-06	1.00566e-06
Thalassobium	5.86078e-05	4.0034e-05	7.86274e-05	8.98752e-05	5.99716e-05	0.000156493	0.000123075	3.71247e-05	0.000121707	0.000113782	8.79297e-05
Thauera	0.00406154	0.00258672	0.00489154	0.00441391	0.00549394	0.00310424	0.00368615	0.00134301	0.0066782	0.00844069	0.00446999
Thermaerobacter	0.000341119	0.000351539	0.000674832	0.0008871	0.000784471	0.000383111	0.000659737	0.00132686	0.000849419	0.00044132	0.000669951
Thermanaerovibrio	0.001362	0.00178352	0.000624388	0.000540544	0.000574167	0.000174854	0.000371279	0.00468603	0.000269848	0.00105954	0.00114462
Thermincola	0.000559061	0.000757387	0.000343439	0.000545152	0.000410646	0.000253958	0.000406371	0.00168544	0.000376951	0.000536337	0.000587474
Thermoanaerobacter	0.00151438	0.00234076	0.00072902	0.00115039	0.000945065	0.000587003	0.000954805	0.00392726	0.000565808	0.00135349	0.0014068
Thermoanaerobacterium	0.000595907	0.000922501	0.000280234	0.000415659	0.000312559	0.000200317	0.000332799	0.00113157	0.000181966	0.000539429	0.000491294
Thermobaculum	0.000375066	0.000344142	0.000817902	0.0010584	0.00131492	0.000424332	0.000767836	0.00196561	0.00106606	0.000529175	0.000866344
Thermobifida	0.000350041	0.000240981	0.000837521	0.00114887	0.00132463	0.00115114	0.00136592	0.00122996	0.000573241	0.000404064	0.000862638
Thermobispora	0.00019302	0.000137052	0.000401485	0.000701326	0.000460066	0.000704669	0.000829015	0.000593541	0.00037242	0.000220036	0.000461263
Thermococcus	0.00039772	0.00040202	0.000410963	0.000398006	0.000357167	0.00020522	0.000319958	0.0020931	0.000304108	0.000485362	0.000537363
Thermocrinis	8.73371e-05	9.97001e-05	0.000112221	0.000170829	0.000136785	6.58789e-05	0.000121546	0.000378038	0.000112598	7.75684e-05	0.00013625
Thermodesulfovibrio	0.000362393	0.000429426	0.000297468	0.000529075	0.000444877	0.000255157	0.000386047	0.00149213	0.000507489	0.000308055	0.000501211
Thermofilum	6.16362e-05	5.77354e-05	5.4548e-05	7.43971e-05	8.57101e-05	4.42091e-05	6.25389e-05	0.000632627	7.92674e-05	7.70373e-05	0.000122971
Thermomicrobium	0.000288242	0.000242655	0.00116793	0.000814966	0.000650695	0.000306854	0.000566887	0.0012058	0.000870782	0.000407087	0.00065219
Thermomonospora	0.000230504	0.000152311	0.00058738	0.000911626	0.000550692	0.000795864	0.00100531	0.000330584	0.000523218	0.000271308	0.00053588
Thermoplasma	8.10951e-05	8.75518e-05	0.000157983	0.000139831	0.000187764	5.59673e-05	0.000104353	0.000339341	7.83603e-05	8.01976e-05	0.000131245
Thermoproteus	6.96674e-06	7.75598e-06	9.5903e-06	1.00927e-05	9.99028e-06	6.45595e-06	9.20305e-06	3.04065e-05	1.20912e-05	8.71803e-06	1.11271e-05
Thermosediminibacter	0.000506103	0.000651008	0.000445014	0.000467521	0.000572242	0.000220146	0.000375305	0.00192071	0.000263014	0.000450137	0.00058712
Thermosinus	0.000977118	0.00133335	0.000549979	0.000644606	0.000518506	0.000469421	0.000566121	0.00158921	0.00034259	0.00111375	0.000810465
Thermosipho	0.000651771	0.000766997	0.000469744	0.000575052	0.000498581	0.00025347	0.000445153	0.0032594	0.000297962	0.000452335	0.000767047
Thermosphaera	1.38496e-05	1.28702e-05	1.7598e-05	1.81762e-05	1.54372e-05	7.40484e-06	1.39294e-05	5.92316e-05	1.14329e-05	1.53182e-05	1.85248e-05
Thermosynechococcus	0.000191392	0.000210183	0.000476411	0.000570596	0.000767382	0.000382096	0.000507297	0.000720783	0.000508361	0.000262966	0.000459747
Thermotoga	0.00124443	0.00140794	0.00104857	0.00112375	0.00125455	0.000509329	0.000853568	0.00693573	0.000728658	0.000960604	0.00160671
Thermus	0.000374934	0.000375978	0.000890825	0.00102609	0.000920312	0.000546268	0.000816861	0.00127307	0.000963141	0.000497385	0.000768486
Thioalkalivibrio	0.000629676	0.000495696	0.00280313	0.0025598	0.00228981	0.00211012	0.00217295	0.000811066	0.00285964	0.00105912	0.0017791
Thiobacillus	0.00100469	0.000731683	0.00482921	0.00398435	0.0038554	0.00289198	0.00359046	0.00109385	0.0074986	0.00172737	0.00312076
Thiomicrospira	0.000351188	0.000357536	0.000705089	0.000840298	0.000536568	0.000680912	0.000774676	0.000343168	0.000763891	0.00032858	0.000568191
Thiomonas	0.000564058	0.000415977	0.001354	0.00152613	0.00172284	0.00138798	0.00138036	0.000323317	0.0015896	0.00100219	0.00112664
Tolumonas	0.00257552	0.00123159	0.000553934	0.000692847	0.000787495	0.00160411	0.00109553	0.000242995	0.000438536	0.00425799	0.00134805
Treponema	0.00145667	0.00161484	0.00141935	0.00107866	0.00123695	0.000424925	0.000803645	0.0108437	0.000403443	0.00101118	0.00202934
Trichodesmium	0.000208209	0.000233302	0.000559718	0.000635491	0.000593311	0.000452939	0.000566235	0.000585369	0.000657902	0.000256192	0.000474867
Tropheryma	4.51544e-05	3.71994e-05	0.000125835	0.000153346	0.000116947	0.000146867	0.000161688	0.000102968	4.04535e-05	4.42395e-05	9.74698e-05
Truepera	0.00018056	0.000151294	0.00039688	0.000500369	0.000639091	0.00025203	0.000378539	0.000587523	0.00071446	0.000280065	0.000408081
Tsukamurella	0.000163696	9.29674e-05	0.00028335	0.000327897	0.000277678	0.000532424	0.000387934	0.000194233	0.000172284	0.0002066	0.000263906
Turicibacter	0.000202531	0.000287287	6.72209e-05	0.000146787	0.000100565	0.000121171	0.000145374	0.00036008	5.64078e-05	0.000183402	0.000167083
unclassified	0.0209614	0.0207784	0.0216609	0.023041	0.0257251	0.0330133	0.0302544	0.0405802	0.0228961	0.0233307	0.0262242
Ureaplasma	4.40934e-05	6.54259e-05	0.000183809	8.85067e-05	6.79051e-05	3.10433e-05	6.50728e-05	8.98308e-05	1.39943e-05	3.06964e-05	6.80378e-05
Variovorax	0.00284337	0.00196283	0.00537324	0.00540999	0.00465649	0.00642885	0.00561244	0.000895101	0.00544896	0.00553074	0.0044162
Veillonella	0.00173886	0.00344201	0.00151839	0.00119736	0.000921473	0.000597833	0.000987513	0.00116871	0.000290213	0.00113943	0.00130018
Verminephrobacter	0.00717056	0.00508031	0.00381185	0.00544639	0.00456277	0.00663704	0.00567325	0.0016249	0.00505624	0.00896797	0.00540313
Verrucomicrobium	0.00024439	0.000212953	0.00204579	0.0020346	0.00202118	0.00105502	0.00132583	0.000705952	0.00377524	0.000759685	0.00141806
Vibrio	0.00331903	0.00254626	0.00424226	0.00360088	0.0052351	0.00360152	0.00387081	0.00297349	0.00267391	0.00335734	0.00354206
Victivallis	0.000384018	0.000543589	0.000428354	0.000704796	0.00039635	0.000304184	0.000509367	0.0011869	0.000275987	0.00054007	0.000527362
Vulcanisaeta	1.29403e-05	1.31131e-05	3.00581e-05	3.021e-05	3.74301e-05	1.23212e-05	2.23371e-05	6.21819e-05	1.77306e-05	1.4309e-05	2.52631e-05
Waddlia	9.8636e-05	0.000106797	0.00044762	0.000855045	0.000836579	0.000402277	0.000598135	0.000337246	0.000230218	0.000110031	0.000402258
Weissella	3.79982e-05	3.76952e-05	6.33347e-05	6.76303e-05	6.1897e-05	4.10938e-05	5.0136e-05	3.09894e-05	1.77219e-05	3.36033e-05	4.421e-05
Wigglesworthia	1.36169e-05	1.59612e-05	3.90153e-05	3.60319e-05	2.32167e-05	3.71182e-05	4.70295e-05	5.5513e-05	1.23668e-05	1.02197e-05	2.90089e-05
Wolbachia	0.000101388	0.000126374	0.000390285	0.00064245	0.000478882	0.00055693	0.000787988	0.000287206	0.000175746	8.73585e-05	0.000363461
Wolinella	0.00164671	0.00431148	0.000785216	0.00124186	0.00110135	0.000499148	0.000705075	0.000349166	0.000322232	0.000713886	0.00116761
Xanthobacter	0.00443011	0.00520499	0.00259927	0.00759084	0.00480831	0.00541821	0.0067979	0.00103163	0.00175214	0.00178962	0.0041423
Xanthomonas	0.00397272	0.00226369	0.00677427	0.0046878	0.00814917	0.0111102	0.00689751	0.00249706	0.00712619	0.0149139	0.00683925
Xenorhabdus	0.000292144	0.000185459	0.000803111	0.000422288	0.000360406	0.000355796	0.000445395	0.000149945	0.000193644	0.000263689	0.000347188
Xylanimonas	0.000360301	0.000240543	0.000220599	0.000424945	0.000288592	0.000742419	0.00063375	0.000364288	0.000203433	0.000427087	0.000390596
Xylella	0.000662777	0.000449215	0.00221572	0.00206493	0.00130712	0.00171205	0.00181122	0.000562815	0.00131081	0.00190159	0.00139982
Yersinia	0.00256905	0.00155029	0.00295263	0.00252673	0.00251631	0.00248328	0.00264255	0.00109893	0.00138452	0.00267353	0.00223978
Zunongwangia	0.000640088	0.000537118	0.000664474	0.000570099	0.000931213	0.00159227	0.00122819	0.00147398	0.00108134	0.00094156	0.000966033
Zymomonas	0.000253049	0.00019702	0.000617153	0.000663685	0.000451731	0.000989788	0.000821934	0.000311649	0.000424424	0.000459181	0.000518961

## Sheet: Phylum_beta_div_bray_table
	1	2	3	4	5	6	7	8	9	10
1	0	0.167039	0.134676	0.112443	0.108856	0.145836	0.108011	0.304236	0.208725	0.0859849
2	0.167039	0	0.299497	0.277182	0.273745	0.293087	0.270574	0.262218	0.370742	0.14344
3	0.134676	0.299497	0	0.0421771	0.0388637	0.104111	0.068114	0.374235	0.0951754	0.165081
4	0.112443	0.277182	0.0421771	0	0.0341104	0.101073	0.0453656	0.350837	0.131676	0.14557
5	0.108856	0.273745	0.0388637	0.0341104	0	0.0909059	0.0433662	0.350857	0.122174	0.142407
6	0.145836	0.293087	0.104111	0.101073	0.0909059	0	0.0557606	0.398418	0.151787	0.163869
7	0.108011	0.270574	0.068114	0.0453656	0.0433662	0.0557606	0	0.354314	0.149363	0.138376
8	0.304236	0.262218	0.374235	0.350837	0.350857	0.398418	0.354314	0	0.464024	0.315403
9	0.208725	0.370742	0.0951754	0.131676	0.122174	0.151787	0.149363	0.464024	0	0.23438
10	0.0859849	0.14344	0.165081	0.14557	0.142407	0.163869	0.138376	0.315403	0.23438	0

## Sheet: Class_beta_div_bray_table
	1	2	3	4	5	6	7	8	9	10
1	0	0.209151	0.321581	0.306745	0.30347	0.386304	0.339301	0.39854	0.476922	0.210616
2	0.209151	0	0.409566	0.376049	0.391266	0.482893	0.423166	0.376554	0.541188	0.249045
3	0.321581	0.409566	0	0.0626006	0.0457018	0.147294	0.0906953	0.444757	0.196616	0.182421
4	0.306745	0.376049	0.0626006	0	0.060703	0.156731	0.0856057	0.417712	0.2258	0.166232
5	0.30347	0.391266	0.0457018	0.060703	0	0.164591	0.102228	0.422412	0.197329	0.158761
6	0.386304	0.482893	0.147294	0.156731	0.164591	0	0.0768318	0.528929	0.26432	0.247715
7	0.339301	0.423166	0.0906953	0.0856057	0.102228	0.0768318	0	0.459371	0.243682	0.192833
8	0.39854	0.376554	0.444757	0.417712	0.422412	0.528929	0.459371	0	0.536476	0.405177
9	0.476922	0.541188	0.196616	0.2258	0.197329	0.26432	0.243682	0.536476	0	0.322097
10	0.210616	0.249045	0.182421	0.166232	0.158761	0.247715	0.192833	0.405177	0.322097	0

## Sheet: Order_beta_div_bray_table
	1	2	3	4	5	6	7	8	9	10
1	0	0.215412	0.393216	0.358626	0.365828	0.445348	0.397123	0.429789	0.52993	0.238502
2	0.215412	0	0.47826	0.438274	0.450221	0.537423	0.48559	0.430906	0.609394	0.28625
3	0.393216	0.47826	0	0.0826195	0.0880157	0.215752	0.124445	0.456116	0.219727	0.259766
4	0.358626	0.438274	0.0826195	0	0.0699974	0.211784	0.105338	0.428301	0.270426	0.239582
5	0.365828	0.450221	0.0880157	0.0699974	0	0.214785	0.122425	0.431693	0.248167	0.236235
6	0.445348	0.537423	0.215752	0.211784	0.214785	0	0.11186	0.534964	0.343382	0.300748
7	0.397123	0.48559	0.124445	0.105338	0.122425	0.11186	0	0.465154	0.29337	0.251843
8	0.429789	0.430906	0.456116	0.428301	0.431693	0.534964	0.465154	0	0.563713	0.414901
9	0.52993	0.609394	0.219727	0.270426	0.248167	0.343382	0.29337	0.563713	0	0.387784
10	0.238502	0.28625	0.259766	0.239582	0.236235	0.300748	0.251843	0.414901	0.387784	0

## Sheet: Family_Beta_div_bray_table
	1	2	3	4	5	6	7	8	9	10
1	0	0.218823	0.418901	0.379895	0.388236	0.448377	0.405431	0.465968	0.561332	0.251559
2	0.218823	0	0.486379	0.441605	0.45659	0.538913	0.487727	0.466304	0.622702	0.310484
3	0.418901	0.486379	0	0.110025	0.104419	0.249963	0.149819	0.479184	0.233227	0.309169
4	0.379895	0.441605	0.110025	0	0.0816531	0.233622	0.118661	0.457463	0.282749	0.272089
5	0.388236	0.45659	0.104419	0.0816531	0	0.231698	0.141762	0.459734	0.266809	0.266075
6	0.448377	0.538913	0.249963	0.233622	0.231698	0	0.128441	0.547371	0.366542	0.310844
7	0.405431	0.487727	0.149819	0.118661	0.141762	0.128441	0	0.484262	0.310663	0.277893
8	0.465968	0.466304	0.479184	0.457463	0.459734	0.547371	0.484262	0	0.569113	0.439176
9	0.561332	0.622702	0.233227	0.282749	0.266809	0.366542	0.310663	0.569113	0	0.446211
10	0.251559	0.310484	0.309169	0.272089	0.266075	0.310844	0.277893	0.439176	0.446211	0

## Sheet: Genus_Beta_div_bray_table
	1	2	3	4	5	6	7	8	9	10
1	0	0.231319	0.454415	0.41394	0.432025	0.464188	0.431308	0.479334	0.590795	0.260084
2	0.231319	0	0.502282	0.450447	0.467931	0.542626	0.492279	0.477159	0.640711	0.317918
3	0.454415	0.502282	0	0.122787	0.133273	0.274838	0.170286	0.488109	0.248958	0.343749
4	0.41394	0.450447	0.122787	0	0.106712	0.248568	0.125316	0.466249	0.291999	0.309478
5	0.432025	0.467931	0.133273	0.106712	0	0.261836	0.167229	0.472478	0.283499	0.322764
6	0.464188	0.542626	0.274838	0.248568	0.261836	0	0.136792	0.553938	0.376916	0.343795
7	0.431308	0.492279	0.170286	0.125316	0.167229	0.136792	0	0.494218	0.320943	0.310579
8	0.479334	0.477159	0.488109	0.466249	0.472478	0.553938	0.494218	0	0.577627	0.453009
9	0.590795	0.640711	0.248958	0.291999	0.283499	0.376916	0.320943	0.577627	0	0.466356
10	0.260084	0.317918	0.343749	0.309478	0.322764	0.343795	0.310579	0.453009	0.466356	0
