# Supplementary material for: Insights into the microbial diversity and structure in a full-scale municipal wastewater treatment plant with particular regard to Archaea
Source: PLoS One. 2021 Apr 26;16(4):e0250514. doi: 10.1371/journal.pone.0250514 (PMC8075261; doi:10.1371/journal.pone.0250514)
Supplement: S4 File — (XLSX) [file pone.0250514.s008.xlsx]

## Sheet: Phylum_PCA_coordinates
	PC1	PC2	PC3	PC4	PC5	PC6	PC7	PC8	PC9	PC10
6	-0.0858709	0.0071373	-0.0567562	0.00842489	0.000466675	0.00293501	-0.0018694	0.0011744	-0.000366407	-9.83913e-18
9	-0.141273	0.0344035	0.0259642	-0.0317078	-0.00442841	0.00401817	-0.00029102	0.000255507	6.54929e-05	8.93112e-18
10	0.0350579	-0.0453104	-0.0176389	-0.0224268	0.0112918	-0.000829179	0.00250268	-0.000423883	-0.000141957	1.37152e-17
5	-0.0666239	0.00574573	0.00162171	-0.00606994	0.00143728	-0.00577521	-0.00333408	-0.00193003	2.39705e-05	1.79435e-17
7	-0.0601912	0.00729989	-0.0254769	0.0112856	-0.00258265	0.000515295	0.00161435	-0.000965901	0.000874018	1.83095e-17
1	-0.0015674	-0.0396202	0.0393966	0.022081	0.00739017	0.00433252	-0.00124039	-0.00069079	2.21183e-05	1.33899e-17
3	-0.093354	0.00984238	0.0218486	0.00955944	0.00219278	-0.00421534	0.000809936	0.00329517	7.37094e-05	2.02746e-17
2	0.181121	-0.0771279	0.000559065	-0.00611892	-0.0110037	-0.00037307	-0.000746302	0.000798551	4.3426e-05	1.58836e-17
4	-0.0567287	0.0160241	0.00880037	0.0144243	-0.00735796	-0.00101654	0.0027293	-0.00163189	-0.000601024	1.99629e-17
8	0.28943	0.0816057	0.00168148	0.00054825	0.00259399	0.000408343	-0.000175074	0.000118867	6.65318e-06	-1.26852e-17

## Sheet: Class_PCA_coordinates
	PC1	PC2	PC3	PC4	PC5	PC6	PC7	PC8	PC9	PC10
2	-0.206413	0.0436688	0.0603385	-0.0267071	-0.0205989	-0.00107882	-0.000348888	0.00108939	8.97566e-05	4.79793e-17
1	-0.107234	0.102501	-0.0572489	0.0502114	-3.17375e-06	-0.00347649	0.00117391	-0.00115439	4.58391e-05	2.1236e-17
10	-0.0318664	0.0282985	0.0361156	-0.024076	0.0336704	-0.00634981	0.0030479	-0.00117569	0.000166197	2.32697e-17
4	0.0538248	-0.00456062	0.00584641	-0.00487408	-0.00275568	0.0206901	-0.000411291	-0.00631463	0.000817549	1.35144e-18
3	0.0853763	0.00527109	0.00110368	0.0101726	0.00205601	0.0144001	0.00489797	0.00693071	0.000818075	-1.68145e-17
7	0.0677123	-0.00823053	-0.0297996	-0.0296725	-0.00541567	-0.00070446	0.00273437	-0.000241722	-0.00412921	-6.50707e-18
6	0.0903207	-0.00402374	-0.05368	-0.0499704	-0.00710986	-0.0101575	-0.00147745	0.000242368	0.00254034	-2.40604e-17
5	0.0697542	0.00881722	0.0139402	0.0138097	0.00651891	0.000731296	-0.0126726	0.00197588	-0.000785675	-1.29505e-17
8	-0.196761	-0.137381	-0.0237942	0.0178836	0.00413159	-0.000636403	-0.000138518	0.000254277	0.000152604	4.02667e-17
9	0.175286	-0.0343605	0.0471783	0.0432228	-0.0104936	-0.0134181	0.00319458	-0.0016062	0.000284528	-2.98494e-17

## Sheet: Order_PCA_coordinates
	PC1	PC2	PC3	PC4	PC5	PC6	PC7	PC8	PC9	PC10
2	-0.179071	0.0105259	0.000918155	-0.05165	-0.0230453	0.00333235	0.00237807	-0.00107663	-5.2524e-06	-2.50406e-17
1	-0.106449	0.0703329	0.06182	0.0611213	0.00542735	0.000187071	-0.000681235	0.000694102	-3.04555e-05	8.06391e-18
10	-0.0453245	0.0247985	-0.0309623	-0.0378503	0.0324791	0.0116518	-0.00558984	0.00152238	-0.000191958	-6.61454e-18
4	0.0427796	0.00748463	-0.0110768	-0.0088454	-0.00444298	-0.024813	-0.0010443	0.00871735	-0.0024312	1.16099e-17
3	0.06085	-0.0052062	0.0156247	-0.00827554	-0.00246145	-0.0152665	-0.0117568	-0.00822203	-0.00125978	1.40387e-17
7	0.0617495	0.0150368	-0.0331547	0.0136048	-0.0104412	0.00280611	-0.00437908	0.00176147	0.00694916	1.57817e-17
6	0.087376	0.0388842	-0.0549955	0.0261998	-0.0121258	0.018905	0.00264722	-0.00128074	-0.0040466	8.09998e-18
5	0.0486677	0.0157211	-0.00457784	-0.00972308	0.012006	-0.0132638	0.0160233	-0.00427825	0.00144222	8.3962e-18
8	-0.0871387	-0.128129	-0.0263411	0.039419	0.00451977	-0.000181175	0.000788987	-0.000180581	-0.000352136	-2.39108e-17
9	0.116561	-0.049449	0.0827454	-0.0240006	-0.0019156	0.0166422	0.00161359	0.00234293	-7.39971e-05	-7.96873e-18

## Sheet: Family_PCA_coordinates
	PC1	PC2	PC3	PC4	PC5	PC6	PC7	PC8	PC9	PC10
2	-0.109747	0.0133248	-0.0336109	0.0454905	-0.0156499	0.0119874	-0.000714755	0.000601668	-0.000108243	7.55209e-18
1	-0.0869757	-0.036541	-0.038006	-0.0564411	-0.00178034	-0.00309069	-0.000339633	-0.000351864	4.5238e-05	1.34057e-17
10	-0.0353683	-0.0272858	0.023265	0.0156827	0.0490365	0.00169876	0.00262486	-0.000771947	0.000181945	8.13988e-18
4	0.0205576	-0.00836046	0.00348439	0.0137355	-0.00724821	-0.0193998	-0.00551587	-0.00791151	-0.00471139	7.30015e-18
3	0.0442422	0.00189441	-0.0136064	0.00531073	-0.00905699	-0.00959222	0.0180258	0.00166229	-0.000553654	-1.63278e-17
7	0.0260957	-0.0160211	0.0295634	5.04566e-05	-0.0134795	0.00380863	-0.000477942	-0.00557934	0.00775936	6.4879e-18
5	0.0243463	-0.0165636	0.00426048	0.0111156	-0.00287325	-0.0183186	-0.00784846	0.00939148	0.00204986	9.37623e-18
6	0.0303304	-0.0370692	0.0538758	-0.00998071	-0.0146239	0.0201853	-0.000616922	0.0027818	-0.0042976	9.16183e-18
8	-0.0281067	0.106222	0.033632	-0.0211098	0.00364252	-0.0014449	-0.000783661	0.000634322	-0.000278092	-9.80754e-18
9	0.114626	0.0204003	-0.0628578	-0.00385392	0.0120331	0.0141662	-0.00435345	-0.0004569	-8.74168e-05	-7.36507e-18

## Sheet: Genus_PCA_coordinates
	PC1	PC2	PC3	PC4	PC5	PC6	PC7	PC8	PC9	PC10
2	-0.0894362	0.0140194	0.0364948	-0.0316028	0.0121904	0.0102596	0.00048412	-0.000717751	-2.9563e-05	1.45554e-17
1	-0.0811708	-0.0572681	-0.00876053	0.0380841	0.00448579	-0.00281335	0.000212187	0.000410256	-1.56353e-05	-1.60733e-17
10	-0.0365371	0.00870687	-0.0133652	-0.0151141	-0.0436337	-0.00268682	-0.00110619	0.000143636	-0.00020204	2.88161e-17
8	-0.00336993	0.0682122	0.00770114	0.0455093	0.00131208	-0.000473668	0.000665947	-0.000388126	0.000155705	-3.16316e-17
4	0.0194987	0.00219976	0.000195663	-0.0134358	0.00794648	-0.0113756	0.000924637	0.00946263	0.00406565	1.56193e-17
9	0.0865722	-0.0310491	0.0400061	0.0111665	-0.012086	0.0107566	0.00383319	0.000655243	-0.000222766	1.38778e-17
3	0.0360294	-0.00744934	0.00886446	-0.00492196	0.00570951	-0.00728558	-0.014656	-0.00468263	0.00087088	-6.83047e-18
5	0.0207683	-0.001737	-0.00316799	-0.0147378	0.00733447	-0.0163273	0.0100868	-0.00658487	-0.000997275	3.54399e-18
7	0.0233611	0.00335636	-0.0219144	-0.00832865	0.00939148	0.00298374	-0.00198276	0.00437648	-0.00715273	1.62495e-17
6	0.0242844	0.00100896	-0.046054	-0.00661875	0.0073495	0.0169624	0.00153804	-0.00267486	0.00352777	-1.39049e-17
